# Supplementary material for: 2-Amino-4-methyl­pyridinium 2-nitro­benzoate
Source: Acta Crystallogr Sect E Struct Rep Online. 2013 May 18;69(Pt 6):o910. doi: 10.1107/S1600536813012919 (PMC3685063; doi:10.1107/S1600536813012919)
Supplement: Supplementary file 1 [file e-69-0o910-sup1.cif]

##############################################################################
#                                                                            #
# This CIF contains the data in a paper accepted for publication in          #
# Acta Crystallographica Section E. It conforms to the requirements of       #
# Notes for Authors for Acta Crystallographica Section E, and has been       #
# peer reviewed under the auspices of the IUCr Commission on Journals.       #
#                                                                            #
# Full details of the Crystallographic Information File format               #
# are given in the paper "The Crystallographic Information File (CIF):       #
# a New Standard Archive File for Crystallography" by S. R. Hall, F. H.      #
# Allen and I. D. Brown [Acta Cryst. (1991), A47, 655-685].                  #
#                                                                            #
# The current version of the core CIF dictionary is obtainable from          #
# ftp://ftp.iucr.org/pub/cif_core.dic.                                       #
#                                                                            #
# Software is freely available for graphical display of the structure(s)     #
# in this CIF. For information consult the CIF software page                 #
# http://www.iucr.org/resources/cif/software.                                #
#                                                                            #
# This file may be used for bona fide research purposes within the           #
# scientific community so long as proper attribution is given to the journal # 
# article from which it was obtained.                                        #
#                                                                            #
##############################################################################
data_global
_audit_creation_method     SHELXL-97
_journal_date_recd_electronic     2013-04-18
_journal_date_accepted     2013-05-11
_journal_name_full     'Acta Crystallographica, Section E'
_journal_year     2013
_journal_volume     69
_journal_issue      6
_journal_page_first     o910
_journal_page_last     o910
_journal_paper_category     QO
_journal_paper_doi     10.1107/S1600536813012919
_journal_coeditor_code     SU2590
_publ_contact_author_name     'Devadasan Velmurugan'
_publ_contact_author_address
;  CAS in Crystallography and Biophysics
   University of madras
   Maraimalai campus(guindy campus)
   Chennai 600 025
   India
;
_publ_contact_author_email     'shirai2011@gmail.com'
_publ_contact_author_fax     '044 091 2499 3057'
_publ_contact_author_phone     '044 091 24484170'
_publ_section_title
;
2-Amino-4-methylpyridinium 2-nitrobenzoate
;
loop_
    _publ_author_name
    _publ_author_address
    'Srinivasan Muralidharan'
;   Department of Physics
    Anna University
    Chennai 600 025
    India
;
    'Narayanan Elavarasu'
;   Department of Physics
    Anna University
    Chennai 600 025
    India
;
    'Thothadri Srinivasan'
;
    Centre of Advanced Study in Crystallography and Biophysics
    University of Madras
    Guindy Campus
    Chennai 600 025
    India
;
    'Rengasamy Gopalakrishnan'
;
   Department of Physics
   Anna University
   Chennai 600 025
   India
;
    'Devadasan Velmurugan'
;
    Centre of Advanced Study in Crystallography and Biophysics
    University of Madras
    Guindy Campus
    Chennai 600 025
    India
;
data_I
_audit_creation_method     SHELXL-97
_chemical_name_systematic
;
2-Amino-4-methylpyridinium 2-nitrobenzoate
;
_chemical_name_common     ?
_chemical_formula_moiety     'C6 H9 N2 +, C7 H4 N O4 -'
_chemical_formula_sum     'C13 H13 N3 O4'
_chemical_formula_iupac     'C6 H9 N2 +, C7 H4 N O4 -'
_chemical_formula_weight     275.26
_chemical_melting_point     ?
_symmetry_cell_setting     monoclinic
_symmetry_space_group_name_H-M     'P 21/c'
_symmetry_space_group_name_Hall     '-P 2ybc'
loop_
    _symmetry_equiv_pos_as_xyz
    'x, y, z'
    '-x, y+1/2, -z+1/2'
    '-x, -y, -z'
    'x, -y-1/2, z-1/2'
_cell_length_a     12.2049(3)
_cell_length_b     9.8463(2)
_cell_length_c     11.5405(2)
_cell_angle_alpha     90.00
_cell_angle_beta     107.1060(10)
_cell_angle_gamma     90.00
_cell_volume     1325.51(5)
_cell_formula_units_Z     4
_cell_measurement_reflns_used     3289
_cell_measurement_theta_min     1.75
_cell_measurement_theta_max     28.35
_cell_measurement_temperature     293(2)
_exptl_crystal_description     Block
_exptl_crystal_colour     Colourless
_exptl_crystal_size_max     0.30
_exptl_crystal_size_mid     0.25
_exptl_crystal_size_min     0.20
_exptl_crystal_density_diffrn     1.379
_exptl_crystal_density_meas     ?
_exptl_crystal_density_method     'not measured'
_exptl_crystal_F_000     576
_exptl_absorpt_coefficient_mu     0.105
_exptl_absorpt_correction_type     multi-scan
_exptl_absorpt_process_details     '(<i>SADABS</i>; Bruker, 2008)'
_exptl_absorpt_correction_T_min     0.9693
_exptl_absorpt_correction_T_max     0.9794
_exptl_special_details     ?
_diffrn_ambient_temperature     293(2)
_diffrn_radiation_type     MoK\a
_diffrn_radiation_wavelength     0.71073
_diffrn_radiation_source     'fine-focus sealed tube'
_diffrn_radiation_monochromator     graphite
_diffrn_measurement_device_type     'Bruker SMART APEXII area-detector'
_diffrn_measurement_method     '\w and \f scans'
_diffrn_detector_area_resol_mean     ?
_diffrn_reflns_number     12523
_diffrn_reflns_av_R_equivalents     0.0231
_diffrn_reflns_av_sigmaI/netI     0.0170
_diffrn_reflns_theta_min     1.75
_diffrn_reflns_theta_max     28.35
_diffrn_reflns_theta_full     28.35
_diffrn_measured_fraction_theta_max     0.994
_diffrn_measured_fraction_theta_full     0.994
_diffrn_reflns_limit_h_min     -13
_diffrn_reflns_limit_h_max     16
_diffrn_reflns_limit_k_min     -12
_diffrn_reflns_limit_k_max     13
_diffrn_reflns_limit_l_min     -12
_diffrn_reflns_limit_l_max     15
_diffrn_standards_number     ?
_diffrn_standards_interval_count     ?
_diffrn_standards_interval_time     ?
_diffrn_standards_decay_%     ?
_refine_special_details
;
 Refinement of F^2^ against ALL reflections.  The weighted R-factor wR and
 goodness of fit S are based on F^2^, conventional R-factors R are based
 on F, with F set to zero for negative F^2^. The threshold expression of
 F^2^ > 2sigma(F^2^) is used only for calculating R-factors(gt) etc. and is
 not relevant to the choice of reflections for refinement.  R-factors based
 on F^2^ are statistically about twice as large as those based on F, and R-
 factors based on ALL data will be even larger.
;
_reflns_number_total     3289
_reflns_number_gt     2644
_reflns_threshold_expression     I>2sigma(I)
_refine_ls_structure_factor_coef     Fsqd
_refine_ls_matrix_type     full
_refine_ls_R_factor_all     0.0508
_refine_ls_R_factor_gt     0.0406
_refine_ls_wR_factor_gt     0.1158
_refine_ls_wR_factor_ref     0.1249
_refine_ls_goodness_of_fit_ref     1.059
_refine_ls_restrained_S_all     1.059
_refine_ls_number_reflns     3289
_refine_ls_number_parameters     195
_refine_ls_number_restraints     0
_refine_ls_hydrogen_treatment     mixed
_refine_ls_weighting_scheme     calc
_refine_ls_weighting_details
         'calc w=1/[\s^2^(Fo^2^)+(0.0582P)^2^+0.2995P] where P=(Fo^2^+2Fc^2^)/3'
_atom_sites_solution_hydrogens     geom
_atom_sites_solution_primary     direct
_atom_sites_solution_secondary     difmap
_refine_ls_shift/su_max     0.004
_refine_ls_shift/su_mean     0.000
_refine_diff_density_max     0.257
_refine_diff_density_min     -0.177
_refine_ls_extinction_method     'SHELXL97 (Sheldrick, 2008)'
_refine_ls_extinction_coef     0.031(3)
_refine_ls_extinction_expression
                                  'Fc^*^=kFc[1+0.001xFc^2^\l^3^/sin(2\q)]^-1/4^'
loop_
    _atom_type_symbol
    _atom_type_description
    _atom_type_scat_dispersion_real
    _atom_type_scat_dispersion_imag
    _atom_type_scat_source
    'C' 'C' 0.0033 0.0016
                         'International Tables Vol C Tables 4.2.6.8 and 6.1.1.4'
    'H' 'H' 0.0000 0.0000
                         'International Tables Vol C Tables 4.2.6.8 and 6.1.1.4'
    'N' 'N' 0.0061 0.0033
                         'International Tables Vol C Tables 4.2.6.8 and 6.1.1.4'
    'O' 'O' 0.0106 0.0060
                         'International Tables Vol C Tables 4.2.6.8 and 6.1.1.4'
_computing_data_collection     'APEX2 (Bruker, 2008)'
_computing_cell_refinement     'SAINT (Bruker, 2008)'
_computing_data_reduction     'SAINT (Bruker, 2008)'
_computing_structure_solution     'SHELXS97 (Sheldrick, 2008)'
_computing_structure_refinement     'SHELXL97 (Sheldrick, 2008)'
_computing_molecular_graphics     'ORTEP-3 for Windows (Farrugia, 2012)'
_computing_publication_material
                            'SHELXL97 (Sheldrick, 2008) and PLATON (Spek, 2009)'
loop_
    _atom_site_type_symbol
    _atom_site_label
    _atom_site_fract_x
    _atom_site_fract_y
    _atom_site_fract_z
    _atom_site_U_iso_or_equiv
    _atom_site_adp_type
    _atom_site_calc_flag
    _atom_site_refinement_flags
    _atom_site_occupancy
    _atom_site_symmetry_multiplicity
    _atom_site_disorder_assembly
    _atom_site_disorder_group
    C C1 0.61383(11) 0.04795(13) 0.39832(12) 0.0428(3) Uani d . 1 1 . .
    C C2 0.53048(13) 0.13768(17) 0.40961(15) 0.0577(4) Uani d . 1 1 . .
    H H2 0.4606 0.1437 0.3494 0.069 Uiso calc R 1 1 . .
    C C3 0.55274(15) 0.21813(17) 0.51177(17) 0.0631(4) Uani d . 1 1 . .
    H H3 0.4979 0.2798 0.5202 0.076 Uiso calc R 1 1 . .
    C C4 0.65544(15) 0.20749(16) 0.60095(15) 0.0578(4) Uani d . 1 1 . .
    H H4 0.6694 0.2605 0.6705 0.069 Uiso calc R 1 1 . .
    C C5 0.73827(12) 0.11780(14) 0.58743(12) 0.0469(3) Uani d . 1 1 . .
    H H5 0.8076 0.1114 0.6484 0.056 Uiso calc R 1 1 . .
    C C6 0.72002(10) 0.03729(12) 0.48485(10) 0.0367(3) Uani d . 1 1 . .
    C C7 0.81856(11) -0.04361(12) 0.46565(11) 0.0383(3) Uani d . 1 1 . .
    C C8 0.87671(12) 0.30082(14) 0.40898(11) 0.0472(3) Uani d . 1 1 . .
    H H8 0.8642 0.2544 0.3360 0.057 Uiso calc R 1 1 . .
    C C9 0.80301(12) 0.39954(14) 0.41863(12) 0.0483(3) Uani d . 1 1 . .
    H H9 0.7407 0.4216 0.3526 0.058 Uiso calc R 1 1 . .
    C C10 0.82151(11) 0.46900(13) 0.52995(12) 0.0429(3) Uani d . 1 1 . .
    C C11 0.91448(12) 0.43446(13) 0.62498(11) 0.0423(3) Uani d . 1 1 . .
    H H11 0.9278 0.4794 0.6987 0.051 Uiso calc R 1 1 . .
    C C12 0.99021(11) 0.33137(13) 0.61202(11) 0.0399(3) Uani d . 1 1 . .
    C C13 0.73825(14) 0.57626(16) 0.54149(15) 0.0597(4) Uani d . 1 1 . .
    H H13A 0.7559 0.6044 0.6246 0.090 Uiso calc R 1 1 . .
    H H13B 0.6618 0.5403 0.5153 0.090 Uiso calc R 1 1 . .
    H H13C 0.7437 0.6528 0.4920 0.090 Uiso calc R 1 1 . .
    N N1 0.58459(11) -0.04327(14) 0.29302(11) 0.0562(3) Uani d . 1 1 . .
    N N3 0.96840(10) 0.26833(11) 0.50367(9) 0.0417(3) Uani d . 1 1 . .
    N N4 1.08159(12) 0.29199(15) 0.70053(11) 0.0561(3) Uani d . 1 1 . .
    O O1 0.53069(14) 0.00397(18) 0.19509(11) 0.0954(5) Uani d . 1 1 . .
    O O2 0.61421(12) -0.16147(12) 0.30903(11) 0.0771(4) Uani d . 1 1 . .
    O O3 0.83221(9) -0.04027(11) 0.36362(9) 0.0547(3) Uani d . 1 1 . .
    O O4 0.88257(8) -0.10404(11) 0.55661(8) 0.0518(3) Uani d . 1 1 . .
    H H4B 1.0969(15) 0.3317(18) 0.7709(17) 0.059(5) Uiso d . 1 1 . .
    H H4A 1.1221(15) 0.2174(19) 0.6872(16) 0.065(5) Uiso d . 1 1 . .
    H H3A 1.0192(15) 0.2040(18) 0.4898(16) 0.064(5) Uiso d . 1 1 . .
loop_
    _atom_site_aniso_label
    _atom_site_aniso_U_11
    _atom_site_aniso_U_22
    _atom_site_aniso_U_33
    _atom_site_aniso_U_12
    _atom_site_aniso_U_13
    _atom_site_aniso_U_23
    C1 0.0439(7) 0.0438(6) 0.0385(6) 0.0005(5) 0.0088(5) 0.0079(5)
    C2 0.0448(7) 0.0628(9) 0.0619(9) 0.0129(6) 0.0101(6) 0.0191(7)
    C3 0.0659(10) 0.0565(9) 0.0744(11) 0.0243(7) 0.0323(9) 0.0124(8)
    C4 0.0738(10) 0.0519(8) 0.0533(8) 0.0144(7) 0.0272(8) -0.0016(6)
    C5 0.0513(7) 0.0510(7) 0.0379(6) 0.0061(6) 0.0122(6) -0.0011(5)
    C6 0.0409(6) 0.0363(6) 0.0334(6) 0.0026(5) 0.0118(5) 0.0053(4)
    C7 0.0410(6) 0.0395(6) 0.0335(6) 0.0019(5) 0.0095(5) -0.0001(5)
    C8 0.0572(8) 0.0520(7) 0.0299(6) 0.0070(6) 0.0089(5) -0.0020(5)
    C9 0.0504(7) 0.0528(7) 0.0368(6) 0.0087(6) 0.0053(5) 0.0017(5)
    C10 0.0460(7) 0.0396(6) 0.0435(7) 0.0020(5) 0.0139(6) 0.0008(5)
    C11 0.0503(7) 0.0417(6) 0.0352(6) 0.0010(5) 0.0130(5) -0.0047(5)
    C12 0.0460(7) 0.0416(6) 0.0321(6) 0.0010(5) 0.0115(5) 0.0005(5)
    C13 0.0599(9) 0.0541(8) 0.0621(9) 0.0150(7) 0.0131(7) -0.0064(7)
    N1 0.0510(7) 0.0649(8) 0.0446(7) -0.0082(6) 0.0016(5) -0.0002(6)
    N3 0.0479(6) 0.0452(6) 0.0318(5) 0.0083(5) 0.0114(4) -0.0001(4)
    N4 0.0627(8) 0.0625(8) 0.0355(6) 0.0192(6) 0.0026(5) -0.0050(5)
    O1 0.1008(11) 0.1144(12) 0.0473(7) 0.0141(9) -0.0148(7) 0.0027(7)
    O2 0.1014(10) 0.0528(7) 0.0671(8) -0.0131(6) 0.0094(7) -0.0113(6)
    O3 0.0669(7) 0.0634(6) 0.0391(5) 0.0162(5) 0.0237(5) 0.0062(4)
    O4 0.0522(6) 0.0648(6) 0.0372(5) 0.0209(5) 0.0111(4) 0.0079(4)
_geom_special_details
;
 All esds (except the esd in the dihedral angle between two l.s. planes)
 are estimated using the full covariance matrix.  The cell esds are taken
 into account individually in the estimation of esds in distances, angles
 and torsion angles; correlations between esds in cell parameters are only
 used when they are defined by crystal symmetry.  An approximate (isotropic)
 treatment of cell esds is used for estimating esds involving l.s. planes.
;
loop_
    _geom_bond_atom_site_label_1
    _geom_bond_atom_site_label_2
    _geom_bond_site_symmetry_2
    _geom_bond_distance
    _geom_bond_publ_flag
    C1 C2 . 1.382(2) ?
    C1 C6 . 1.3880(17) ?
    C1 N1 . 1.4682(18) ?
    C2 C3 . 1.379(3) ?
    C2 H2 . 0.9300 ?
    C3 C4 . 1.372(2) ?
    C3 H3 . 0.9300 ?
    C4 C5 . 1.385(2) ?
    C4 H4 . 0.9300 ?
    C5 C6 . 1.3872(18) ?
    C5 H5 . 0.9300 ?
    C6 C7 . 1.5122(17) ?
    C7 O3 . 1.2372(15) ?
    C7 O4 . 1.2585(15) ?
    C8 C9 . 1.3510(19) ?
    C8 N3 . 1.3526(17) ?
    C8 H8 . 0.9300 ?
    C9 C10 . 1.4137(19) ?
    C9 H9 . 0.9300 ?
    C10 C11 . 1.3688(18) ?
    C10 C13 . 1.4985(19) ?
    C11 C12 . 1.4101(18) ?
    C11 H11 . 0.9300 ?
    C12 N4 . 1.3295(17) ?
    C12 N3 . 1.3505(16) ?
    C13 H13A . 0.9600 ?
    C13 H13B . 0.9600 ?
    C13 H13C . 0.9600 ?
    N1 O2 . 1.2165(18) ?
    N1 O1 . 1.2203(17) ?
    N3 H3A . 0.933(18) ?
    N4 H4B . 0.871(19) ?
    N4 H4A . 0.923(19) ?
loop_
    _geom_angle_atom_site_label_1
    _geom_angle_atom_site_label_2
    _geom_angle_atom_site_label_3
    _geom_angle_site_symmetry_1
    _geom_angle_site_symmetry_3
    _geom_angle
    _geom_angle_publ_flag
    C2 C1 C6 . . 122.54(13) ?
    C2 C1 N1 . . 117.55(13) ?
    C6 C1 N1 . . 119.83(12) ?
    C3 C2 C1 . . 118.83(14) ?
    C3 C2 H2 . . 120.6 ?
    C1 C2 H2 . . 120.6 ?
    C4 C3 C2 . . 120.27(14) ?
    C4 C3 H3 . . 119.9 ?
    C2 C3 H3 . . 119.9 ?
    C3 C4 C5 . . 120.01(15) ?
    C3 C4 H4 . . 120.0 ?
    C5 C4 H4 . . 120.0 ?
    C4 C5 C6 . . 121.40(13) ?
    C4 C5 H5 . . 119.3 ?
    C6 C5 H5 . . 119.3 ?
    C5 C6 C1 . . 116.90(11) ?
    C5 C6 C7 . . 119.41(11) ?
    C1 C6 C7 . . 123.29(11) ?
    O3 C7 O4 . . 125.59(12) ?
    O3 C7 C6 . . 117.46(11) ?
    O4 C7 C6 . . 116.88(10) ?
    C9 C8 N3 . . 121.08(12) ?
    C9 C8 H8 . . 119.5 ?
    N3 C8 H8 . . 119.5 ?
    C8 C9 C10 . . 119.39(12) ?
    C8 C9 H9 . . 120.3 ?
    C10 C9 H9 . . 120.3 ?
    C11 C10 C9 . . 118.75(12) ?
    C11 C10 C13 . . 121.87(12) ?
    C9 C10 C13 . . 119.37(12) ?
    C10 C11 C12 . . 120.57(12) ?
    C10 C11 H11 . . 119.7 ?
    C12 C11 H11 . . 119.7 ?
    N4 C12 N3 . . 118.01(12) ?
    N4 C12 C11 . . 123.81(12) ?
    N3 C12 C11 . . 118.18(11) ?
    C10 C13 H13A . . 109.5 ?
    C10 C13 H13B . . 109.5 ?
    H13A C13 H13B . . 109.5 ?
    C10 C13 H13C . . 109.5 ?
    H13A C13 H13C . . 109.5 ?
    H13B C13 H13C . . 109.5 ?
    O2 N1 O1 . . 124.08(15) ?
    O2 N1 C1 . . 118.07(12) ?
    O1 N1 C1 . . 117.84(14) ?
    C12 N3 C8 . . 122.02(11) ?
    C12 N3 H3A . . 120.8(11) ?
    C8 N3 H3A . . 117.1(11) ?
    C12 N4 H4B . . 119.2(11) ?
    C12 N4 H4A . . 118.3(11) ?
    H4B N4 H4A . . 122.2(16) ?
loop_
    _geom_torsion_atom_site_label_1
    _geom_torsion_atom_site_label_2
    _geom_torsion_atom_site_label_3
    _geom_torsion_atom_site_label_4
    _geom_torsion_site_symmetry_1
    _geom_torsion_site_symmetry_2
    _geom_torsion_site_symmetry_3
    _geom_torsion_site_symmetry_4
    _geom_torsion
    _geom_torsion_publ_flag
    C6 C1 C2 C3 . . . . -1.2(2) ?
    N1 C1 C2 C3 . . . . 175.64(14) ?
    C1 C2 C3 C4 . . . . -0.8(2) ?
    C2 C3 C4 C5 . . . . 1.4(3) ?
    C3 C4 C5 C6 . . . . 0.0(2) ?
    C4 C5 C6 C1 . . . . -1.9(2) ?
    C4 C5 C6 C7 . . . . 171.12(13) ?
    C2 C1 C6 C5 . . . . 2.48(19) ?
    N1 C1 C6 C5 . . . . -174.27(12) ?
    C2 C1 C6 C7 . . . . -170.21(12) ?
    N1 C1 C6 C7 . . . . 13.05(18) ?
    C5 C6 C7 O3 . . . . -134.09(13) ?
    C1 C6 C7 O3 . . . . 38.42(18) ?
    C5 C6 C7 O4 . . . . 43.01(17) ?
    C1 C6 C7 O4 . . . . -144.48(13) ?
    N3 C8 C9 C10 . . . . -0.6(2) ?
    C8 C9 C10 C11 . . . . 0.4(2) ?
    C8 C9 C10 C13 . . . . -178.59(14) ?
    C9 C10 C11 C12 . . . . -0.1(2) ?
    C13 C10 C11 C12 . . . . 178.84(13) ?
    C10 C11 C12 N4 . . . . -179.53(14) ?
    C10 C11 C12 N3 . . . . 0.1(2) ?
    C2 C1 N1 O2 . . . . -137.16(16) ?
    C6 C1 N1 O2 . . . . 39.75(19) ?
    C2 C1 N1 O1 . . . . 41.9(2) ?
    C6 C1 N1 O1 . . . . -141.19(15) ?
    N4 C12 N3 C8 . . . . 179.29(13) ?
    C11 C12 N3 C8 . . . . -0.33(19) ?
    C9 C8 N3 C12 . . . . 0.6(2) ?
loop_
    _geom_hbond_atom_site_label_D
    _geom_hbond_atom_site_label_H
    _geom_hbond_atom_site_label_A
    _geom_hbond_site_symmetry_A
    _geom_hbond_distance_DH
    _geom_hbond_distance_HA
    _geom_hbond_distance_DA
    _geom_hbond_angle_DHA
    N3 H3A O4 3_756 0.933(18) 1.752(19) 2.6746(16) 169.5(17)
    N4 H4A O3 3_756 0.923(19) 1.972(19) 2.8734(18) 164.9(17)
    N4 H4B O4 2_756 0.871(19) 2.033(19) 2.8937(16) 169.7(18)
    C11 H11 O3 4_566 0.93 2.58 3.3624(16) 142
_iucr_refine_instructions_details
;
TITL 2NBA in P2(1)/c
CELL  0.71073  12.2049   9.8463  11.5405   90.000  107.106   90.000
ZERR     4.00   0.0003   0.0002   0.0002    0.000    0.001    0.000
LATT   1
SYMM  - X, 1/2 + Y, 1/2 - Z
SFAC  C    H    N    O
UNIT  52   52   12   16
MERG   2
FMAP   2
PLAN   25
L.S.   12
BOND $H
ACTA
CONF
SIZE 0.20 0.25 0.30
WGHT    0.058200    0.299500
EXTI    0.030532
FVAR       0.26002
C1    1    0.613831    0.047947    0.398318    11.00000    0.04389    0.04376 =
         0.03851    0.00789    0.00878    0.00045
C2    1    0.530478    0.137679    0.409610    11.00000    0.04477    0.06285 =
         0.06186    0.01912    0.01011    0.01290
AFIX  43
H2    2    0.460616    0.143706    0.349393    11.00000   -1.20000
AFIX   0
C3    1    0.552739    0.218132    0.511766    11.00000    0.06590    0.05654 =
         0.07444    0.01245    0.03225    0.02432
AFIX  43
H3    2    0.497911    0.279839    0.520223    11.00000   -1.20000
AFIX   0
C4    1    0.655436    0.207488    0.600946    11.00000    0.07382    0.05188 =
         0.05326   -0.00159    0.02721    0.01437
AFIX  43
H4    2    0.669440    0.260495    0.670482    11.00000   -1.20000
AFIX   0
C5    1    0.738272    0.117801    0.587433    11.00000    0.05134    0.05100 =
         0.03792   -0.00108    0.01221    0.00612
AFIX  43
H5    2    0.807592    0.111429    0.648431    11.00000   -1.20000
AFIX   0
C6    1    0.720022    0.037295    0.484855    11.00000    0.04090    0.03626 =
         0.03340    0.00530    0.01178    0.00263
C7    1    0.818560   -0.043606    0.465648    11.00000    0.04098    0.03954 =
         0.03354   -0.00009    0.00952    0.00193
C8    1    0.876709    0.300821    0.408978    11.00000    0.05722    0.05198 =
         0.02987   -0.00195    0.00890    0.00698
AFIX  43
H8    2    0.864191    0.254443    0.336032    11.00000   -1.20000
AFIX   0
C9    1    0.803013    0.399545    0.418628    11.00000    0.05043    0.05281 =
         0.03685    0.00172    0.00529    0.00872
AFIX  43
H9    2    0.740689    0.421611    0.352645    11.00000   -1.20000
AFIX   0
C10   1    0.821513    0.468997    0.529955    11.00000    0.04595    0.03958 =
         0.04355    0.00077    0.01388    0.00203
C11   1    0.914476    0.434457    0.624975    11.00000    0.05029    0.04172 =
         0.03520   -0.00466    0.01296    0.00102
AFIX  43
H11   2    0.927805    0.479370    0.698722    11.00000   -1.20000
AFIX   0
C12   1    0.990209    0.331371    0.612019    11.00000    0.04597    0.04163 =
         0.03212    0.00051    0.01148    0.00102
C13   1    0.738246    0.576257    0.541494    11.00000    0.05992    0.05414 =
         0.06207   -0.00645    0.01311    0.01501
AFIX 137
H13A  2    0.755907    0.604392    0.624609    11.00000   -1.50000
H13B  2    0.661803    0.540253    0.515269    11.00000   -1.50000
H13C  2    0.743683    0.652841    0.491998    11.00000   -1.50000
AFIX   0
N1    3    0.584587   -0.043275    0.293024    11.00000    0.05095    0.06493 =
         0.04464   -0.00022    0.00158   -0.00824
N3    3    0.968400    0.268332    0.503674    11.00000    0.04787    0.04516 =
         0.03178   -0.00014    0.01143    0.00830
N4    3    1.081592    0.291992    0.700528    11.00000    0.06267    0.06245 =
         0.03554   -0.00503    0.00255    0.01919
O1    4    0.530687    0.003966    0.195085    11.00000    0.10080    0.11442 =
         0.04735    0.00269   -0.01478    0.01406
O2    4    0.614213   -0.161468    0.309027    11.00000    0.10140    0.05282 =
         0.06709   -0.01126    0.00940   -0.01312
O3    4    0.832212   -0.040273    0.363622    11.00000    0.06690    0.06336 =
         0.03906    0.00621    0.02369    0.01621
O4    4    0.882568   -0.104037    0.556608    11.00000    0.05221    0.06478 =
         0.03716    0.00790    0.01111    0.02092
H4B   2    1.096948    0.331690    0.770933    11.00000    0.05935
H4A   2    1.122071    0.217408    0.687237    11.00000    0.06462
H3A   2    1.019236    0.203970    0.489753    11.00000    0.06445
HKLF 4
REM  2NBA in P2(1)/c
REM R1 =  0.0406 for   2644 Fo > 4sig(Fo)  and  0.0508 for all   3289 data
REM    195 parameters refined using      0 restraints
END
WGHT      0.0577      0.3008
REM Highest difference peak  0.257,  deepest hole -0.177,  1-sigma level  0.035
Q1    1   0.7628 -0.0047  0.4749  11.00000  0.05    0.26
Q2    1   0.4964 -0.0463  0.2403  11.00000  0.05    0.25
Q3    1   0.7849 -0.1041  0.3565  11.00000  0.05    0.21
Q4    1   0.6609  0.0172  0.4506  11.00000  0.05    0.20
Q5    1   0.9628  0.3904  0.6159  11.00000  0.05    0.18
Q6    1   0.8830  0.4712  0.5628  11.00000  0.05    0.18
Q7    1   0.7355  0.0923  0.5262  11.00000  0.05    0.17
Q8    1   0.7781  0.6642  0.5762  11.00000  0.05    0.17
Q9    1   0.8616  0.4299  0.5770  11.00000  0.05    0.17
Q10   1   0.6016  0.0081  0.3520  11.00000  0.05    0.16
Q11   1   0.5392 -0.1354  0.2853  11.00000  0.05    0.16
Q12   1   0.7193  0.0627  0.5384  11.00000  0.05    0.16
Q13   1   0.6797  0.5993  0.4610  11.00000  0.05    0.16
Q14   1   0.8014  0.4192  0.4822  11.00000  0.05    0.15
Q15   1   0.6874  0.1376  0.5960  11.00000  0.05    0.15
Q16   1   0.7831  0.5170  0.5421  11.00000  0.05    0.15
Q17   1   0.8762 -0.0501  0.5267  11.00000  0.05    0.14
Q18   1   0.8629  0.3808  0.4084  11.00000  0.05    0.14
Q19   1   0.6971  0.1641  0.5853  11.00000  0.05    0.14
Q20   1   0.5982  0.1758  0.5594  11.00000  0.05    0.14
Q21   1   0.5865  0.1081  0.3971  11.00000  0.05    0.14
Q22   1   1.0041  0.3241  0.5407  11.00000  0.05    0.13
Q23   1   0.9738  0.2971  0.5624  11.00000  0.05    0.13
Q24   1   0.5212  0.1589  0.4717  11.00000  0.05    0.12
Q25   1   1.0602  0.3448  0.6467  11.00000  0.05    0.12
;
