# Supplementary material for: 2-Amino-4-methyl­pyridinium 2-nitro­benzoate
Source: Acta Crystallogr Sect E Struct Rep Online. 2013 May 18;69(Pt 6):o910. doi: 10.1107/S1600536813012919 (PMC3685063; doi:10.1107/S1600536813012919)
Supplement: Supplementary file 2 [file e-69-0o910-Isup2.hkl]

#
# h,k,l, Fc-squared, Fo-squared, sigma(Fo-squared) and status flag
#
data_I
_shelx_title ' 2NBA in P2(1)/c'
_shelx_refln_list_code          4
_shelx_F_calc_maximum      141.15
_exptl_crystal_F_000       576.00
_reflns_d_resolution_high  0.7483
 
loop_
 _symmetry_equiv_pos_as_xyz
 'x, y, z'
 '-x, y+1/2, -z+1/2'
 '-x, -y, -z'
 'x, -y-1/2, z-1/2'
 
_cell_length_a    12.2049
_cell_length_b     9.8463
_cell_length_c    11.5405
_cell_angle_alpha  90.000
_cell_angle_beta  107.106
_cell_angle_gamma  90.000
 
_shelx_F_squared_multiplier     1.000
 
loop_
 _refln_index_h
 _refln_index_k
 _refln_index_l
 _refln_F_squared_calc
 _refln_F_squared_meas
 _refln_F_squared_sigma
 _refln_observed_status
   1   0   0      444.05      419.92      8.91 o
   2   0   0      443.77      470.00      6.93 o
   3   0   0     3161.64     3245.91     68.50 o
   4   0   0      404.99      400.33      6.01 o
   5   0   0       98.93       72.15      1.48 o
   6   0   0       30.37       24.89      0.78 o
   7   0   0      216.58      211.32      3.56 o
   8   0   0       37.26       32.98      0.99 o
   9   0   0      102.38      104.30      2.19 o
  10   0   0       48.90       56.14      1.56 o
  11   0   0      449.53      465.00      9.21 o
  12   0   0        2.90        2.75      0.57 o
  13   0   0       35.18       34.47      2.22 o
  14   0   0       53.38       59.78      2.96 o
  15   0   0       16.19       15.98      1.78 o
   1   1   0      627.02      561.32      6.80 o
   2   1   0      281.59      276.91      2.95 o
   3   1   0       48.78       47.72      0.74 o
   4   1   0        0.42       -0.05      0.17 o
   5   1   0      440.26      452.14      4.82 o
   6   1   0        7.06        9.75      0.36 o
   7   1   0     1020.21     1021.22     10.67 o
   8   1   0        0.61       -0.12      0.20 o
   9   1   0      262.46      260.29      3.15 o
  10   1   0       36.49       40.86      0.91 o
  11   1   0       32.82       35.48      1.19 o
  12   1   0       31.98       30.75      1.04 o
  13   1   0        0.04        0.15      0.63 o
  14   1   0        0.04        0.27      1.26 o
  15   1   0        0.48        0.74      0.78 o
   0   2   0     2478.92     2672.73     24.22 o
   1   2   0     1433.50     1375.79     11.44 o
   2   2   0     5430.28     5454.93     67.57 o
   3   2   0     5159.11     5169.52     60.34 o
   4   2   0        0.19        1.49      0.24 o
   5   2   0      202.84      173.61      2.07 o
   6   2   0        2.18        2.49      0.52 o
   7   2   0       60.75       63.36      1.19 o
   8   2   0      148.19      148.21      2.25 o
   9   2   0      643.69      646.69      7.05 o
  10   2   0       95.81       96.48      1.53 o
  11   2   0       96.33       90.21      2.18 o
  12   2   0       36.95       41.49      2.15 o
  13   2   0        5.12        6.10      0.84 o
  14   2   0        8.25        8.51      1.05 o
  15   2   0        0.00       -0.28      0.81 o
   1   3   0      348.32      326.24      3.05 o
   3   3   0      599.61      600.51      5.34 o
   4   3   0      226.50      203.93      2.01 o
   5   3   0      267.13      260.56      2.52 o
   6   3   0      101.85      102.78      1.33 o
   7   3   0       54.95       52.27      1.60 o
   8   3   0      152.80      144.16      1.96 o
   9   3   0      132.48      133.49      1.92 o
  10   3   0      432.76      433.59      5.04 o
  11   3   0        5.04        6.46      0.93 o
  12   3   0       24.26       27.57      1.07 o
  13   3   0        1.73        2.66      0.78 o
  14   3   0        2.72        2.51      1.04 o
  15   3   0        7.88       11.39      1.20 o
   0   4   0      800.49      719.52      6.66 o
   1   4   0        0.82        0.68      0.11 o
   2   4   0      599.96      591.64      5.62 o
   3   4   0        1.13        1.70      0.64 o
   4   4   0       45.69       44.34      0.74 o
   5   4   0       24.45       32.89      0.59 o
   6   4   0      203.44      173.14      1.87 o
   7   4   0       12.69        8.64      0.43 o
   8   4   0      418.81      379.18      4.41 o
   9   4   0       80.62       75.30      1.36 o
  10   4   0       21.25       20.75      0.75 o
  11   4   0        0.09       -0.35      0.43 o
  12   4   0        5.31        5.19      0.65 o
  13   4   0        0.14        0.16      0.54 o
  14   4   0        0.54       -0.47      0.78 o
   1   5   0       44.86       48.79      0.59 o
   2   5   0      287.64      262.63      2.17 o
   3   5   0      437.34      444.43      3.97 o
   4   5   0      452.57      453.86      3.92 o
   5   5   0        6.33        8.79      0.37 o
   6   5   0       49.76       62.77      1.00 o
   7   5   0       95.26       97.08      1.36 o
   8   5   0        3.62        1.18      0.53 o
   9   5   0        0.19       -0.29      0.31 o
  10   5   0        0.44        0.08      0.33 o
  11   5   0       25.20       25.17      1.05 o
  12   5   0        0.19        0.20      0.82 o
  13   5   0       23.80       26.76      1.22 o
  14   5   0        7.06        7.85      1.15 o
   0   6   0       20.93       20.52      0.54 o
   1   6   0      452.73      446.07      3.74 o
   2   6   0      272.37      270.41      2.28 o
   3   6   0        1.61        1.90      0.17 o
   4   6   0        2.32        1.45      0.26 o
   5   6   0       47.71       57.06      0.94 o
   6   6   0      180.59      182.01      2.18 o
   7   6   0       16.34       12.55      0.52 o
   8   6   0       28.36       27.71      0.81 o
   9   6   0        1.36        0.15      0.35 o
  10   6   0        0.17        0.11      1.18 o
  11   6   0        1.84        1.69      0.59 o
  12   6   0        0.00       -0.33      0.77 o
  13   6   0       30.93       41.12      1.64 o
   1   7   0       42.18       39.06      0.68 o
   2   7   0        7.48        5.61      0.35 o
   3   7   0        1.77        2.57      0.32 o
   4   7   0      201.74      192.96      2.20 o
   5   7   0        7.75       10.64      0.48 o
   6   7   0      125.93      127.79      1.94 o
   7   7   0       85.30       76.99      1.27 o
   8   7   0       12.25       11.65      0.56 o
   9   7   0       28.93       26.64      0.90 o
  10   7   0        0.35       -0.06      0.50 o
  11   7   0       22.42       24.84      1.17 o
  12   7   0        0.10        0.92      1.44 o
  13   7   0        5.98        5.39      0.80 o
   0   8   0      206.89      203.66      3.30 o
   1   8   0       30.84       35.54      0.71 o
   2   8   0        9.99        8.89      0.46 o
   3   8   0       31.68       30.69      0.81 o
   4   8   0      168.22      160.66      2.62 o
   5   8   0        8.62        7.47      0.40 o
   6   8   0       10.18        9.98      0.47 o
   7   8   0        2.90        3.11      0.37 o
   8   8   0        0.46        0.52      0.38 o
   9   8   0        2.98        3.16      0.65 o
  10   8   0       34.79       42.74      1.42 o
  11   8   0       41.77       49.50      1.59 o
  12   8   0       11.38       10.26      0.93 o
   1   9   0        3.96        2.69      0.37 o
   2   9   0        2.95        2.98      0.35 o
   3   9   0       31.04       29.04      0.81 o
   4   9   0       41.98       43.41      0.95 o
   5   9   0      107.06      104.67      1.46 o
   6   9   0        5.52        4.74      0.49 o
   7   9   0        4.69        5.53      0.46 o
   8   9   0        2.12        1.27      0.40 o
   9   9   0        3.96        3.82      0.60 o
  10   9   0       13.80       16.76      0.91 o
  11   9   0        2.81        3.96      0.63 o
   0  10   0       43.02       39.87      1.45 o
   1  10   0       15.56       14.40      0.70 o
   2  10   0        0.63        0.50      0.35 o
   3  10   0       10.15        9.92      0.55 o
   4  10   0        0.17        0.21      0.45 o
   5  10   0      106.30      100.50      1.47 o
   6  10   0        0.27        0.52      0.36 o
   7  10   0       10.35       10.20      0.63 o
   8  10   0       12.43       14.02      0.72 o
   9  10   0       70.74       75.23      1.48 o
  10  10   0        3.88        4.90      1.05 o
   1  11   0       52.03       52.83      1.27 o
   2  11   0       44.91       45.31      1.20 o
   3  11   0       50.95       53.43      1.29 o
   4  11   0       13.26       11.34      0.65 o
   5  11   0        0.94        0.06      0.37 o
   6  11   0        0.33       -0.13      0.38 o
   7  11   0        0.06       -0.41      0.41 o
   8  11   0        1.84        1.08      0.71 o
   0  12   0       84.30       89.06      2.56 o
   1  12   0        5.07        4.25      0.61 o
   2  12   0       24.18       24.91      1.00 o
   3  12   0       25.09       28.07      1.05 o
   4  12   0        7.91       10.27      1.13 o
   5  12   0        0.67        0.82      0.56 o
   6  12   0        1.19        0.66      1.00 o
   1  13   0        0.25        1.92      0.84 o
   2  13   0        8.84        7.84      1.09 o
 -15   1   1        3.87        4.33      0.94 o
 -14   1   1        0.00       -0.30      0.73 o
 -13   1   1       18.02       18.75      1.20 o
 -12   1   1       78.85       73.12      2.20 o
 -11   1   1        0.16        0.22      0.35 o
 -10   1   1       94.36      101.80      1.56 o
  -9   1   1      135.10      136.82      1.86 o
  -8   1   1      293.50      296.82      3.42 o
  -7   1   1      581.68      581.75      6.23 o
  -6   1   1        9.12        7.34      0.32 o
  -5   1   1       43.61       47.00      0.73 o
  -4   1   1     5321.01     5173.86     98.51 o
  -3   1   1     2322.48     2241.49     20.50 o
  -2   1   1     2339.05     2342.83     20.16 o
  -1   1   1       16.47       30.76      0.22 o
   0   1   1     1715.22     1795.99     13.27 o
   1   1   1     6732.34     6563.11    104.37 o
   2   1   1      627.26      566.15      5.26 o
   3   1   1     3319.69     3188.47     32.61 o
   4   1   1      105.00       98.62      1.24 o
   5   1   1      115.29      131.11      1.61 o
   6   1   1       11.51       28.60      0.61 o
   7   1   1       37.65       42.30      0.79 o
   8   1   1        2.34        1.58      0.25 o
   9   1   1       42.98       45.06      1.09 o
  10   1   1       61.90       64.20      1.20 o
  11   1   1        0.05       -0.16      0.33 o
  12   1   1        2.22        1.64      0.41 o
  13   1   1       30.60       31.35      1.92 o
  14   1   1       12.54       16.78      1.26 o
  15   1   1        1.37        2.72      0.88 o
 -15   2   1        2.14        3.11      0.94 o
 -14   2   1        1.42        2.02      0.78 o
 -13   2   1       47.30       43.23      2.96 o
 -12   2   1       17.57       22.21      0.96 o
 -11   2   1      116.13      114.90      2.13 o
 -10   2   1      222.96      213.92      3.02 o
  -9   2   1       17.47       14.37      0.54 o
  -8   2   1        4.71        3.16      0.29 o
  -7   2   1        3.92        4.94      0.29 o
  -6   2   1      209.88      231.40      3.05 o
  -5   2   1     5024.56     5030.84     59.14 o
  -4   2   1       69.91       92.19      1.17 o
  -3   2   1     2110.79     2091.47     17.96 o
  -2   2   1    19924.36    19566.68    458.83 o
  -1   2   1     2295.35     2366.14     16.97 o
   0   2   1      484.74      468.09      3.77 o
   1   2   1      565.54      540.42      4.88 o
   2   2   1      848.94      957.11      9.12 o
   3   2   1     1612.06     1644.16     15.06 o
   4   2   1      633.43      626.12      5.91 o
   5   2   1       36.38       42.12      0.72 o
   6   2   1      139.61      164.72      2.04 o
   7   2   1       96.77       94.74      1.37 o
   8   2   1        0.03        0.07      0.41 o
   9   2   1      406.47      382.57      4.43 o
  10   2   1       61.42       56.65      1.14 o
  11   2   1       10.52       12.02      0.58 o
  12   2   1       26.00       26.38      1.20 o
  13   2   1       19.74       21.92      1.08 o
  14   2   1        0.05       -0.15      0.73 o
  15   2   1        0.98        0.15      0.89 o
 -15   3   1        1.25        1.57      1.04 o
 -14   3   1        1.32        0.37      0.96 o
 -13   3   1        0.05       -0.07      0.73 o
 -12   3   1        4.47        3.39      0.91 o
 -11   3   1       35.01       38.54      1.15 o
 -10   3   1       41.03       39.81      0.93 o
  -9   3   1      131.68      132.99      1.88 o
  -8   3   1        1.76        0.83      0.26 o
  -7   3   1      179.98      169.50      2.33 o
  -6   3   1      112.16      109.14      1.51 o
  -5   3   1      441.47      431.49      4.37 o
  -4   3   1       49.44       30.82      0.50 o
  -3   3   1     1249.29     1307.64     10.69 o
  -2   3   1      371.24      374.66      3.01 o
  -1   3   1     8449.99     8384.24     63.40 o
   0   3   1        0.80        1.15      0.22 o
   1   3   1       34.31       39.82      0.48 o
   2   3   1     1606.33     1615.56     14.28 o
   3   3   1       42.34       29.09      0.47 o
   4   3   1      129.09      119.34      1.30 o
   5   3   1      119.16      139.50      1.50 o
   6   3   1      281.09      285.19      3.30 o
   7   3   1       69.04       68.62      1.12 o
   8   3   1       28.01       27.34      0.73 o
   9   3   1        1.14        2.04      0.37 o
  10   3   1      145.29      139.86      2.07 o
  11   3   1        8.88        8.86      0.57 o
  12   3   1        0.42        0.55      0.48 o
  13   3   1        3.26        4.94      0.68 o
  14   3   1       14.29       17.22      1.92 o
 -15   4   1        8.92        9.26      1.15 o
 -14   4   1        0.00       -0.37      0.78 o
 -13   4   1       20.12       19.17      1.70 o
 -12   4   1       10.39       14.27      1.38 o
 -11   4   1       80.62       72.85      2.03 o
 -10   4   1       57.40       53.52      1.39 o
  -9   4   1      210.79      203.95      2.79 o
  -8   4   1       73.88       71.79      1.23 o
  -7   4   1      143.29      134.49      2.10 o
  -6   4   1        5.59        4.16      0.26 o
  -5   4   1      598.42      603.88      5.47 o
  -4   4   1     3128.33     3447.66     29.53 o
  -3   4   1     1034.29     1122.02      9.20 o
  -2   4   1     1154.89     1299.32      9.59 o
  -1   4   1        7.09        7.06      0.21 o
   0   4   1       75.83       74.56      0.70 o
   1   4   1      885.87      896.44      7.19 o
   2   4   1     1022.98     1120.86      9.41 o
   3   4   1        2.03        3.67      0.19 o
   4   4   1       54.88       60.97      1.03 o
   5   4   1       13.85       21.13      0.79 o
   6   4   1       12.53       18.18      0.80 o
   7   4   1      778.15      766.96      8.27 o
   8   4   1      715.84      710.62      7.76 o
   9   4   1      254.14      262.85      3.31 o
  10   4   1       20.57       17.03      0.68 o
  11   4   1       24.84       25.40      0.84 o
  12   4   1       65.90       67.37      1.68 o
  13   4   1        5.74        6.97      1.15 o
  14   4   1        2.57        2.74      0.94 o
 -14   5   1        3.07        3.08      0.99 o
 -13   5   1        2.57        2.88      0.84 o
 -12   5   1        7.08        6.64      0.77 o
 -11   5   1       44.62       43.18      1.28 o
 -10   5   1       12.86       14.33      0.78 o
  -9   5   1        0.00       -0.25      0.25 o
  -8   5   1       24.77       21.18      0.68 o
  -7   5   1        3.64        4.18      0.36 o
  -6   5   1        2.86        3.22      0.26 o
  -5   5   1      163.46      153.90      1.69 o
  -4   5   1      242.36      269.61      2.34 o
  -3   5   1        1.50        2.58      0.39 o
  -2   5   1      823.14      858.56      6.81 o
  -1   5   1      404.62      421.66      3.26 o
   0   5   1       72.91       76.80      0.80 o
   1   5   1     1174.22     1261.91     12.04 o
   2   5   1      140.85      139.02      1.37 o
   3   5   1      179.66      205.03      2.01 o
   4   5   1      518.40      501.40      4.73 o
   5   5   1       93.42       93.25      1.27 o
   6   5   1        2.08        1.75      0.27 o
   7   5   1      131.36      127.73      1.68 o
   8   5   1      313.93      304.70      3.74 o
   9   5   1       37.27       43.67      1.03 o
  10   5   1       13.12       12.14      0.60 o
  11   5   1        0.51        0.52      0.50 o
  12   5   1        0.16        0.53      0.54 o
  13   5   1        2.86        4.01      0.74 o
  14   5   1        8.60        5.92      1.05 o
 -14   6   1        0.59        0.42      0.88 o
 -13   6   1      133.77      151.30      3.77 o
 -12   6   1        2.61        1.08      0.67 o
 -11   6   1        1.37        0.94      0.54 o
 -10   6   1        0.13       -0.25      0.43 o
  -9   6   1        9.02        5.78      0.62 o
  -8   6   1       28.26       26.87      0.78 o
  -7   6   1        8.85        8.11      0.55 o
  -6   6   1       36.10       36.86      0.77 o
  -5   6   1       20.43       21.82      0.53 o
  -4   6   1       57.54       59.33      0.89 o
  -3   6   1       77.55       81.35      0.96 o
  -2   6   1      898.06      908.02      7.26 o
  -1   6   1      187.37      189.50      1.59 o
   0   6   1       17.26       15.15      0.38 o
   1   6   1       15.57       23.13      0.43 o
   2   6   1      720.32      775.12      6.39 o
   3   6   1      187.20      181.33      1.77 o
   4   6   1      353.90      336.82      3.35 o
   5   6   1        6.99        6.99      0.38 o
   6   6   1      323.33      291.86      3.18 o
   7   6   1      438.52      415.77      4.35 o
   8   6   1       20.47       20.06      0.75 o
   9   6   1        8.84        7.63      0.66 o
  10   6   1       28.83       27.53      0.90 o
  11   6   1       39.65       42.91      1.39 o
  12   6   1        1.89        1.79      0.65 o
  13   6   1       20.77       20.78      1.08 o
 -13   7   1        1.04        1.12      0.67 o
 -12   7   1        1.21        0.77      0.67 o
 -11   7   1        0.38        1.05      0.56 o
 -10   7   1        1.90        1.29      0.56 o
  -9   7   1        0.10       -0.41      0.41 o
  -8   7   1        0.78        0.03      0.31 o
  -7   7   1       21.06       19.27      0.66 o
  -6   7   1       90.44       79.80      1.13 o
  -5   7   1       71.11       66.46      0.94 o
  -4   7   1       39.80       36.20      0.67 o
  -3   7   1       83.82       88.30      1.23 o
  -2   7   1        8.32       10.12      0.50 o
  -1   7   1      237.90      233.09      2.29 o
   0   7   1       58.27       60.91      0.82 o
   1   7   1       54.64       57.06      0.78 o
   2   7   1       10.08       10.04      0.35 o
   3   7   1      108.10      107.55      1.30 o
   4   7   1       27.77       32.08      0.73 o
   5   7   1       68.86       71.54      1.26 o
   6   7   1       17.82       17.97      0.69 o
   7   7   1        7.96        9.78      0.51 o
   8   7   1       82.39       84.81      1.39 o
   9   7   1       26.68       29.80      0.93 o
  10   7   1        1.57        1.08      0.65 o
  11   7   1        6.98        8.08      0.79 o
  12   7   1        0.02       -0.54      0.60 o
 -12   8   1        1.11        0.93      0.50 o
 -11   8   1       55.30       70.21      1.58 o
 -10   8   1       19.25       23.91      0.95 o
  -9   8   1        0.91        1.55      0.48 o
  -8   8   1        7.64        8.66      0.48 o
  -7   8   1       68.48       58.59      1.00 o
  -6   8   1       88.77       74.76      1.24 o
  -5   8   1       18.78       20.26      0.59 o
  -4   8   1        5.13        5.13      0.42 o
  -3   8   1        0.18        0.12      0.27 o
  -2   8   1       29.40       27.26      0.75 o
  -1   8   1       26.18       24.53      0.67 o
   0   8   1       13.21       15.48      0.49 o
   1   8   1       16.71       13.58      0.49 o
   2   8   1        0.59        0.49      0.27 o
   3   8   1       21.43       20.77      0.70 o
   4   8   1      416.47      403.93      4.25 o
   5   8   1        9.33       11.10      0.65 o
   6   8   1        3.21        3.98      0.42 o
   7   8   1       34.80       36.58      0.88 o
   8   8   1        4.16        3.67      0.45 o
   9   8   1       28.31       27.76      1.67 o
  10   8   1        6.29        7.48      0.81 o
  11   8   1       93.92      109.04      2.45 o
  12   8   1        9.30       11.16      0.97 o
 -11   9   1        0.93        1.41      0.58 o
 -10   9   1        0.03        0.22      0.53 o
  -9   9   1       89.51       84.78      1.53 o
  -8   9   1        1.26        1.23      0.43 o
  -7   9   1       45.99       47.65      0.95 o
  -6   9   1       67.36       62.59      1.19 o
  -5   9   1       80.92       70.69      1.14 o
  -4   9   1        4.01        3.90      0.40 o
  -3   9   1       33.36       31.52      0.83 o
  -2   9   1       12.28       10.46      0.57 o
  -1   9   1      165.58      163.28      2.31 o
   0   9   1        3.07        2.24      0.37 o
   1   9   1      215.62      204.44      2.46 o
   2   9   1        3.86        3.32      0.40 o
   3   9   1       81.79       75.74      1.27 o
   4   9   1        1.87        3.48      0.42 o
   5   9   1      110.20      103.13      1.59 o
   6   9   1        3.53        2.85      0.39 o
   7   9   1        0.01        0.26      0.35 o
   8   9   1       29.78       25.54      0.86 o
   9   9   1       16.68       19.33      0.96 o
  10   9   1       13.62       14.69      1.02 o
  11   9   1        1.20        1.48      1.33 o
 -10  10   1        0.46        0.13      0.52 o
  -9  10   1        1.25        1.13      0.49 o
  -8  10   1       18.68       23.94      0.88 o
  -7  10   1        1.25        0.49      0.37 o
  -6  10   1       15.67       12.66      0.60 o
  -5  10   1       25.13       24.45      0.83 o
  -4  10   1       33.59       31.02      0.87 o
  -3  10   1        6.37        5.25      0.55 o
  -2  10   1       47.10       49.18      1.14 o
  -1  10   1       14.72       13.79      0.72 o
   0  10   1        2.76        3.38      0.46 o
   1  10   1       16.13       16.97      0.67 o
   2  10   1       56.00       59.89      1.39 o
   3  10   1        4.00        3.70      0.43 o
   4  10   1       11.15       11.77      0.61 o
   5  10   1       19.35       20.55      0.68 o
   6  10   1       20.67       18.58      0.69 o
   7  10   1       31.69       36.62      0.92 o
   8  10   1       14.06       19.31      0.75 o
   9  10   1       11.53       17.52      0.83 o
  -8  11   1        0.17        0.65      0.48 o
  -7  11   1        4.14        3.74      0.54 o
  -6  11   1        0.00       -0.37      0.37 o
  -5  11   1        0.38        0.20      0.36 o
  -4  11   1        5.92        5.70      0.56 o
  -3  11   1        0.48       -0.11      0.43 o
  -2  11   1       15.75       15.20      0.76 o
  -1  11   1        1.25        1.21      0.48 o
   0  11   1       89.14       91.26      1.72 o
   1  11   1       71.67       71.30      1.52 o
   2  11   1       26.31       26.22      0.83 o
   3  11   1       31.08       32.48      0.92 o
   4  11   1       31.09       32.79      1.14 o
   5  11   1       14.13       14.23      0.64 o
   6  11   1        0.05        0.32      0.41 o
   7  11   1        9.14       10.29      0.62 o
   8  11   1        2.07        1.17      0.74 o
  -6  12   1        2.10        1.75      0.71 o
  -5  12   1        2.19        2.40      0.56 o
  -4  12   1       23.33       25.03      1.07 o
  -3  12   1        1.10        1.74      0.88 o
  -2  12   1        0.06       -0.30      0.56 o
  -1  12   1        1.70        1.40      0.51 o
   0  12   1        2.33        2.54      0.57 o
   1  12   1       11.40       12.59      0.77 o
   2  12   1        0.89        0.84      0.56 o
   3  12   1        0.02       -0.46      0.46 o
   4  12   1       24.24       25.97      0.91 o
   5  12   1       10.75       11.30      0.81 o
   6  12   1        6.21        7.77      1.05 o
  -2  13   1        5.17        5.89      0.94 o
  -1  13   1        0.80        1.18      0.84 o
   0  13   1       36.56       38.47      1.78 o
   1  13   1        5.13        8.29      1.05 o
 -16   0   2        0.00       -0.89      1.04 o
 -15   0   2        3.00        2.51      1.18 o
 -14   0   2       61.43       61.56      2.96 o
 -13   0   2      152.24      153.86      5.03 o
 -12   0   2      302.56      302.04      7.86 o
 -11   0   2      402.66      386.69      9.50 o
 -10   0   2      206.55      199.19      3.59 o
  -9   0   2      153.11      166.30      7.70 o
  -8   0   2      402.84      334.95      5.29 o
  -7   0   2      623.36      622.60      9.37 o
  -6   0   2     1988.54     2032.40     29.38 o
  -5   0   2     1078.37     1042.32     21.12 o
  -4   0   2      404.53      485.52      5.38 o
  -3   0   2      327.19      306.89      3.02 o
  -2   0   2     3410.60     3514.98     65.55 o
  -1   0   2     6415.41     6320.14     82.49 o
   0   0   2    10867.52     9386.88    190.09 o
   1   0   2      976.30      967.40     19.57 o
   2   0   2     3551.34     3463.33     55.19 o
   3   0   2     1418.27     1393.64     21.80 o
   4   0   2     7701.37     7806.40    160.26 o
   5   0   2      759.65      836.15     12.38 o
   6   0   2        6.83        8.23      0.89 o
   7   0   2      212.26      256.21      4.25 o
   8   0   2       72.04       75.20      2.74 o
   9   0   2       47.77       60.62      1.62 o
  10   0   2       13.38       12.90      1.26 o
  11   0   2       12.10       11.94      0.88 o
  12   0   2        0.00       -0.35      0.57 o
  13   0   2       40.99       40.78      1.62 o
  14   0   2       16.84       18.05      1.78 o
 -16   1   2        1.23        1.66      0.88 o
 -15   1   2        0.01       -0.52      0.73 o
 -14   1   2       21.33       23.63      2.66 o
 -13   1   2        5.91        8.67      1.05 o
 -12   1   2      212.03      205.52      4.19 o
 -11   1   2       92.98       99.58      1.89 o
 -10   1   2        3.72        5.11      0.35 o
  -9   1   2        2.03        1.61      0.27 o
  -8   1   2        8.43        6.33      0.36 o
  -7   1   2       17.35       19.02      0.46 o
  -6   1   2      237.85      254.69      3.24 o
  -5   1   2     2136.07     2277.03     20.75 o
  -4   1   2        0.44        0.43      0.08 o
  -3   1   2    13483.59    12888.46    180.58 o
  -2   1   2       61.98       78.34      0.69 o
  -1   1   2     2345.00     2308.18     17.80 o
   0   1   2     1446.51     1412.59     12.87 o
   1   1   2     1042.50     1031.14     12.17 o
   2   1   2      380.14      394.58      5.30 o
   3   1   2        0.41        2.45      0.19 o
   4   1   2        2.73        2.01      0.34 o
   5   1   2       30.77       42.03      0.74 o
   6   1   2       87.58       81.61      1.18 o
   7   1   2      156.98      164.15      2.11 o
   8   1   2       42.26       41.62      0.98 o
   9   1   2       17.22       19.43      0.66 o
  10   1   2        1.59        1.63      0.37 o
  11   1   2       10.82       10.95      0.61 o
  12   1   2       59.30       61.63      1.35 o
  13   1   2        1.37        0.97      0.79 o
  14   1   2        1.08       -0.59      0.73 o
 -15   2   2        2.27        1.82      0.88 o
 -14   2   2        0.03       -0.73      0.73 o
 -13   2   2        1.53        1.60      0.78 o
 -12   2   2       19.55       17.99      1.70 o
 -11   2   2      114.04      109.67      2.49 o
 -10   2   2      110.19      107.70      1.92 o
  -9   2   2      282.97      280.47      3.31 o
  -8   2   2      269.08      267.54      3.12 o
  -7   2   2       50.98       51.49      0.85 o
  -6   2   2      439.93      467.97      5.03 o
  -5   2   2     1202.70     1252.81     14.80 o
  -4   2   2     2289.93     2396.25     19.26 o
  -3   2   2      740.11      688.16      4.71 o
  -2   2   2    16300.16    16112.24    260.12 o
  -1   2   2     2719.59     2745.03     21.54 o
   0   2   2        0.88        1.98      0.13 o
   1   2   2      559.17      539.95      4.89 o
   2   2   2     1958.56     2014.24     19.01 o
   3   2   2      253.44      294.15      2.90 o
   4   2   2        0.31       -0.09      0.13 o
   5   2   2      152.81      145.09      1.81 o
   6   2   2      536.64      602.31      6.50 o
   7   2   2      359.16      368.65      4.18 o
   8   2   2      266.48      268.70      3.26 o
   9   2   2      133.01      119.96      1.77 o
  10   2   2       34.81       30.97      0.87 o
  11   2   2      138.59      146.07      2.18 o
  12   2   2        3.10        3.22      0.56 o
  13   2   2        2.42        4.57      0.65 o
  14   2   2        0.57        0.00      1.11 o
 -15   3   2        0.54       -0.37      0.84 o
 -14   3   2        1.60        0.78      1.63 o
 -13   3   2        0.02        0.42      0.67 o
 -12   3   2        9.28        7.61      2.07 o
 -11   3   2        5.01        4.88      0.54 o
 -10   3   2       82.58       80.06      2.41 o
  -9   3   2      273.46      261.12      3.70 o
  -8   3   2        2.95        3.18      0.29 o
  -7   3   2       56.96       50.74      0.83 o
  -6   3   2       26.08       17.04      0.64 o
  -5   3   2       25.44       28.56      0.54 o
  -4   3   2      679.12      732.42      5.65 o
  -3   3   2     2297.32     2363.25     16.91 o
  -2   3   2     1456.45     1522.71     10.93 o
  -1   3   2      170.31      196.66      1.71 o
   0   3   2      151.41      147.89      1.33 o
   1   3   2     1038.43     1047.40     17.50 o
   2   3   2      779.43      735.34      7.13 o
   3   3   2       52.42       63.14      0.85 o
   4   3   2      268.17      302.88      2.87 o
   5   3   2      175.85      162.55      1.71 o
   6   3   2       28.76       23.03      0.63 o
   7   3   2      122.20      111.10      1.61 o
   8   3   2      145.99      145.16      2.03 o
   9   3   2        9.93       10.36      0.55 o
  10   3   2       15.39       15.38      0.66 o
  11   3   2        0.53        0.21      0.38 o
  12   3   2       83.75       89.18      1.69 o
  13   3   2        0.13        0.00      0.54 o
  14   3   2        5.01        6.51      1.48 o
 -15   4   2       19.55       21.92      2.44 o
 -14   4   2        0.19       -0.67      0.67 o
 -13   4   2        1.17        0.23      0.89 o
 -12   4   2        0.19        0.04      0.43 o
 -11   4   2        1.25        2.41      0.48 o
 -10   4   2        3.26        2.48      0.46 o
  -9   4   2       25.80       22.49      0.64 o
  -8   4   2       30.54       39.85      0.90 o
  -7   4   2      197.28      212.23      2.95 o
  -6   4   2       19.31       19.97      0.54 o
  -5   4   2      266.78      259.61      2.51 o
  -4   4   2      101.18       95.77      0.97 o
  -3   4   2      354.38      349.12      2.72 o
  -2   4   2      827.20      804.55      5.67 o
  -1   4   2      473.03      444.04      3.42 o
   0   4   2        0.73        0.43      0.13 o
   1   4   2      127.83      126.33      1.29 o
   2   4   2      930.54      942.84      7.98 o
   3   4   2      460.40      435.40      4.43 o
   4   4   2      106.95      113.84      1.31 o
   5   4   2      527.58      529.53      4.88 o
   6   4   2      208.71      189.39      2.16 o
   7   4   2      370.38      355.95      4.16 o
   8   4   2      348.41      341.50      4.06 o
   9   4   2       66.01       59.10      1.52 o
  10   4   2        8.20       11.29      0.60 o
  11   4   2       26.70       31.93      0.97 o
  12   4   2       11.25       13.20      0.88 o
  13   4   2        2.11        2.09      0.62 o
  14   4   2        3.29        4.77      1.18 o
 -14   5   2        1.04        0.71      0.88 o
 -13   5   2        8.95        9.15      1.09 o
 -12   5   2       23.16       28.29      1.10 o
 -11   5   2        0.55        0.04      0.45 o
 -10   5   2        2.53        2.63      0.52 o
  -9   5   2        1.28        2.02      0.43 o
  -8   5   2       69.60       56.54      1.07 o
  -7   5   2        0.36        0.31      0.27 o
  -6   5   2       72.03       74.39      0.97 o
  -5   5   2        3.27        4.32      0.27 o
  -4   5   2       25.86       23.05      0.47 o
  -3   5   2      742.36      772.73      6.28 o
  -2   5   2       39.33       40.48      0.59 o
  -1   5   2      215.11      242.58      2.03 o
   0   5   2      161.08      136.57      1.44 o
   1   5   2       12.12       14.67      0.45 o
   2   5   2        0.01        0.62      0.27 o
   3   5   2     1600.33     1691.58     14.20 o
   4   5   2       84.79       89.49      1.20 o
   5   5   2      237.50      223.95      2.51 o
   6   5   2       36.66       33.20      0.75 o
   7   5   2       55.15       53.45      0.99 o
   8   5   2      728.66      715.35      7.91 o
   9   5   2       15.17       16.21      0.83 o
  10   5   2       47.68       49.76      1.18 o
  11   5   2        1.18        0.68      0.60 o
  12   5   2        2.55        2.43      0.62 o
  13   5   2        1.61        1.06      0.78 o
 -14   6   2        3.47        3.21      0.99 o
 -13   6   2       14.63       25.15      1.57 o
 -12   6   2        1.94        2.10      0.59 o
 -11   6   2        3.16        5.23      0.67 o
 -10   6   2        0.38        0.40      0.45 o
  -9   6   2        0.06       -0.39      0.39 o
  -8   6   2       48.96       39.53      0.82 o
  -7   6   2      158.22      163.77      1.84 o
  -6   6   2        7.47        7.54      0.51 o
  -5   6   2        1.37        1.13      0.24 o
  -4   6   2       92.71       98.47      1.08 o
  -3   6   2       60.36       62.48      0.81 o
  -2   6   2       28.17       25.03      0.45 o
  -1   6   2      147.65      140.60      1.41 o
   0   6   2      752.35      718.50      5.52 o
   1   6   2       47.21       42.13      0.63 o
   2   6   2       55.45       57.05      0.82 o
   3   6   2      117.36      130.51      1.46 o
   4   6   2       74.70       76.47      1.14 o
   5   6   2        0.95        0.32      0.25 o
   6   6   2      208.61      202.09      2.40 o
   7   6   2      133.85      131.64      1.79 o
   8   6   2        0.44        0.38      0.38 o
   9   6   2        0.46        0.59      0.42 o
  10   6   2        0.97        2.30      0.50 o
  11   6   2        2.42        1.42      0.57 o
  12   6   2        2.38        3.18      0.88 o
  13   6   2        7.68        7.25      1.05 o
 -13   7   2        0.26        0.44      0.84 o
 -12   7   2       14.46       17.05      1.07 o
 -11   7   2       28.79       31.04      1.00 o
 -10   7   2        2.81        2.11      0.45 o
  -9   7   2        3.21        1.54      0.41 o
  -8   7   2        6.39        3.75      0.37 o
  -7   7   2      135.25      119.69      1.50 o
  -6   7   2        5.82        6.06      0.61 o
  -5   7   2       20.98       18.40      0.51 o
  -4   7   2       33.79       32.19      0.63 o
  -3   7   2       17.39       13.18      0.48 o
  -2   7   2        0.29        0.08      0.20 o
  -1   7   2      583.94      566.37      4.68 o
   0   7   2      549.48      525.23      4.39 o
   1   7   2        1.72        1.13      0.22 o
   2   7   2       40.10       52.69      0.81 o
   3   7   2      317.96      320.54      3.10 o
   4   7   2       17.99       21.77      0.94 o
   5   7   2      221.13      215.26      2.54 o
   6   7   2      326.13      317.37      3.52 o
   7   7   2       93.84       94.04      1.47 o
   8   7   2       27.50       27.94      0.80 o
   9   7   2        8.84        8.81      0.64 o
  10   7   2       20.03       25.35      0.97 o
  11   7   2        1.40        0.75      0.62 o
  12   7   2        7.32        9.00      1.09 o
 -12   8   2        0.00       -0.35      0.50 o
 -11   8   2       19.42       20.19      0.88 o
 -10   8   2        0.75        1.09      0.45 o
  -9   8   2        1.02        0.54      0.41 o
  -8   8   2       35.82       29.90      0.83 o
  -7   8   2       21.12       15.44      0.55 o
  -6   8   2        3.97        6.06      0.41 o
  -5   8   2       39.44       35.92      0.73 o
  -4   8   2       11.21       10.36      0.47 o
  -3   8   2        1.63        0.94      0.33 o
  -2   8   2       23.24       20.89      0.72 o
  -1   8   2       12.73       10.48      0.41 o
   0   8   2        0.99        0.64      0.24 o
   1   8   2      131.56      120.04      1.50 o
   2   8   2       15.84       16.35      0.58 o
   3   8   2        6.55        6.30      0.45 o
   4   8   2       78.05       76.00      1.42 o
   5   8   2        8.80        8.66      0.51 o
   6   8   2       12.37       12.31      0.58 o
   7   8   2       21.44       23.32      0.78 o
   8   8   2       24.85       23.39      0.83 o
   9   8   2        4.91        6.65      0.63 o
  10   8   2        0.03        1.00      0.65 o
  11   8   2        7.22        9.82      1.15 o
 -11   9   2        1.09        1.22      0.56 o
 -10   9   2        1.69        1.79      0.52 o
  -9   9   2        0.49        0.27      0.48 o
  -8   9   2       36.14       33.43      0.93 o
  -7   9   2       16.44       16.48      0.62 o
  -6   9   2        0.06       -0.29      0.29 o
  -5   9   2      105.83       93.01      1.45 o
  -4   9   2        0.16        0.08      0.32 o
  -3   9   2      120.18      120.53      1.86 o
  -2   9   2      117.58      112.36      1.81 o
  -1   9   2      144.71      145.56      1.91 o
   0   9   2       17.92       17.06      0.64 o
   1   9   2        0.88        0.66      0.38 o
   2   9   2       10.59       10.08      0.51 o
   3   9   2       26.41       29.97      0.82 o
   4   9   2        3.28        3.11      0.40 o
   5   9   2        2.93        3.67      0.43 o
   6   9   2        1.99        2.36      0.45 o
   7   9   2       35.45       35.51      0.95 o
   8   9   2       41.72       43.67      1.08 o
   9   9   2        2.21        1.93      0.51 o
  10   9   2        0.56       -0.59      0.73 o
 -10  10   2        4.03        4.30      0.64 o
  -9  10   2        3.42        0.90      0.45 o
  -8  10   2        1.38        1.54      0.46 o
  -7  10   2        0.56       -0.35      0.43 o
  -6  10   2       11.44       10.29      0.54 o
  -5  10   2       10.27        9.41      0.54 o
  -4  10   2        0.05        0.27      0.41 o
  -3  10   2        5.04        5.32      0.51 o
  -2  10   2      106.85      101.30      1.73 o
  -1  10   2       64.83       61.46      1.33 o
   0  10   2        0.98        1.06      0.38 o
   1  10   2        3.41        3.39      0.42 o
   2  10   2       52.81       53.57      1.57 o
   3  10   2        1.82        2.02      0.43 o
   4  10   2       63.60       58.33      1.18 o
   5  10   2        1.34        0.53      0.36 o
   6  10   2        0.67        0.55      0.38 o
   7  10   2        0.08       -0.11      0.41 o
   8  10   2       27.89       38.29      1.00 o
   9  10   2       35.84       44.30      2.07 o
  -8  11   2        4.10        4.70      0.59 o
  -7  11   2        0.50        0.57      0.43 o
  -6  11   2        7.22        7.43      0.64 o
  -5  11   2        2.17        1.90      0.43 o
  -4  11   2        2.18        2.57      0.50 o
  -3  11   2       13.12       11.70      0.70 o
  -2  11   2        8.57        9.05      0.63 o
  -1  11   2        0.10        1.57      1.26 o
   0  11   2        4.01        2.96      0.55 o
   1  11   2       75.72       76.12      1.38 o
   2  11   2       38.10       38.60      1.00 o
   3  11   2       17.26       16.31      0.71 o
   4  11   2        1.76        2.74      0.49 o
   5  11   2        6.07        5.30      0.51 o
   6  11   2        7.57        8.13      0.61 o
   7  11   2        0.85        1.16      0.58 o
  -6  12   2        7.31        6.43      0.85 o
  -5  12   2        2.12        1.50      0.49 o
  -4  12   2        1.74        2.09      0.49 o
  -3  12   2        1.03        0.67      0.49 o
  -2  12   2        0.15       -0.15      0.46 o
  -1  12   2        0.09       -0.24      0.48 o
   0  12   2       28.15       26.75      1.03 o
   1  12   2       12.08       12.25      0.77 o
   2  12   2       38.26       42.42      1.10 o
   3  12   2       24.34       27.88      0.94 o
   4  12   2        0.73        0.39      0.60 o
   5  12   2        0.10       -0.34      0.55 o
  -1  13   2        0.65        0.29      0.78 o
   0  13   2        0.07       -0.12      0.78 o
 -16   1   3        0.03       -0.78      0.78 o
 -15   1   3        1.48        0.80      1.33 o
 -14   1   3       93.69       88.40      2.56 o
 -13   1   3       29.62       35.29      1.67 o
 -12   1   3       49.01       47.76      1.72 o
 -11   1   3       18.27       19.57      1.09 o
 -10   1   3      190.96      195.40      2.94 o
  -9   1   3       94.90       96.48      1.36 o
  -8   1   3       86.81       78.97      1.37 o
  -7   1   3      101.48      108.51      1.38 o
  -6   1   3       12.67       10.86      0.25 o
  -5   1   3     3031.05     3133.26     27.33 o
  -4   1   3      806.03      791.57      7.01 o
  -3   1   3       90.24       61.20      0.57 o
  -2   1   3     1595.69     1543.12     11.26 o
  -1   1   3      595.40      539.68      4.34 o
   0   1   3        2.31        3.05      0.14 o
   1   1   3      135.90      114.27      1.51 o
   2   1   3      176.24      205.66      2.03 o
   3   1   3       33.43       46.55      0.85 o
   4   1   3      330.15      388.28      4.22 o
   5   1   3     1036.07     1194.64     12.39 o
   6   1   3      192.37      222.57      2.67 o
   7   1   3      179.42      172.35      2.20 o
   8   1   3       16.72       11.68      0.53 o
   9   1   3       61.29       56.69      1.58 o
  10   1   3      247.13      237.07      3.07 o
  11   1   3       37.01       38.37      1.04 o
  12   1   3        5.15        4.83      0.51 o
  13   1   3       10.44       11.25      0.79 o
 -16   2   3       10.04       10.49      1.26 o
 -15   2   3        8.07        8.23      1.33 o
 -14   2   3        2.76        2.66      0.84 o
 -13   2   3       56.02       60.65      2.81 o
 -12   2   3        8.49        7.71      1.41 o
 -11   2   3        0.01        3.10      2.88 o
 -10   2   3      172.00      160.34      2.54 o
  -9   2   3       23.85       23.09      1.05 o
  -8   2   3        4.21        7.24      0.45 o
  -7   2   3      229.59      229.85      2.67 o
  -6   2   3       17.61       25.61      0.40 o
  -5   2   3      212.81      260.42      2.12 o
  -4   2   3      233.47      259.65      2.10 o
  -3   2   3       36.56       49.16      0.46 o
  -2   2   3    11139.03    11306.21     82.58 o
  -1   2   3     1251.77     1270.66      9.79 o
   0   2   3       38.34       43.02      0.65 o
   1   2   3       28.83       31.97      0.46 o
   2   2   3      754.03      848.45      8.15 o
   3   2   3      152.53      144.50      1.55 o
   4   2   3      416.13      386.95      3.79 o
   5   2   3       85.88       97.98      1.35 o
   6   2   3        1.04        1.16      0.22 o
   7   2   3        0.69        0.44      0.25 o
   8   2   3      197.74      190.79      2.54 o
   9   2   3       16.99       17.22      0.67 o
  10   2   3       12.89       12.89      0.69 o
  11   2   3       16.83       16.08      0.89 o
  12   2   3        4.80        4.49      0.55 o
  13   2   3       25.28       24.63      1.36 o
  14   2   3        0.01        0.42      0.78 o
 -15   3   3       17.59       18.84      1.46 o
 -14   3   3        5.28        4.45      0.88 o
 -13   3   3       20.52       18.32      1.26 o
 -12   3   3        1.04        0.89      0.63 o
 -11   3   3        1.52        0.57      0.45 o
 -10   3   3       13.65       18.41      0.78 o
  -9   3   3       22.58       21.91      0.80 o
  -8   3   3      192.75      205.62      2.80 o
  -7   3   3      426.63      438.64      4.48 o
  -6   3   3        5.01        7.15      0.73 o
  -5   3   3     1992.30     1968.36     15.90 o
  -4   3   3      105.36      128.26      1.16 o
  -3   3   3       19.86       33.12      0.38 o
  -2   3   3      183.27      168.72      1.33 o
  -1   3   3      288.41      307.70      2.59 o
   0   3   3       34.42       34.51      0.62 o
   1   3   3     5903.75     6135.99     50.70 o
   2   3   3      128.30      124.99      1.43 o
   3   3   3      437.57      449.76      4.51 o
   4   3   3      207.27      209.84      2.10 o
   5   3   3      390.58      409.34      3.84 o
   6   3   3       49.69       39.87      0.83 o
   7   3   3        6.46        4.34      0.37 o
   8   3   3       11.39        8.45      0.60 o
   9   3   3       15.86       13.31      0.61 o
  10   3   3        4.30        3.95      0.46 o
  11   3   3        1.18        2.29      0.42 o
  12   3   3       47.29       49.39      1.42 o
  13   3   3        0.37       -0.30      0.96 o
 -15   4   3       54.03       63.33      2.96 o
 -14   4   3        1.00        0.17      0.81 o
 -13   4   3        1.15        0.19      0.67 o
 -12   4   3        4.11        2.48      0.96 o
 -11   4   3        1.77        1.43      0.48 o
 -10   4   3       31.67       30.26      1.00 o
  -9   4   3       76.88       75.10      1.53 o
  -8   4   3        1.33        0.95      0.30 o
  -7   4   3        8.69        9.53      0.35 o
  -6   4   3      207.77      187.90      1.93 o
  -5   4   3     1546.94     1546.11     11.74 o
  -4   4   3     4670.16     4822.37     34.46 o
  -3   4   3       86.42       84.25      0.83 o
  -2   4   3        8.67        4.19      0.22 o
  -1   4   3      157.67      177.59      1.63 o
   0   4   3      258.10      301.77      2.59 o
   1   4   3      104.82      111.10      1.12 o
   2   4   3      495.84      511.18      4.48 o
   3   4   3        5.34        5.42      0.39 o
   4   4   3      192.95      203.55      2.09 o
   5   4   3       12.06       10.91      0.40 o
   6   4   3      509.74      497.29      4.97 o
   7   4   3       86.43       84.28      1.73 o
   8   4   3       52.02       50.73      1.24 o
   9   4   3        0.02       -0.14      0.35 o
  10   4   3        5.52        8.27      0.55 o
  11   4   3       64.43       78.75      1.82 o
  12   4   3        0.06       -0.44      0.70 o
  13   4   3        0.01        0.38      0.67 o
 -15   5   3        1.16        0.74      0.88 o
 -14   5   3        2.25        4.28      0.99 o
 -13   5   3       10.87       11.76      1.15 o
 -12   5   3       13.54       10.88      1.05 o
 -11   5   3       62.18       58.97      1.52 o
 -10   5   3       11.17       10.54      0.55 o
  -9   5   3       29.64       18.88      0.68 o
  -8   5   3        8.09        5.10      0.40 o
  -7   5   3        0.57       -0.23      0.23 o
  -6   5   3        9.29        9.12      0.35 o
  -5   5   3       70.31       70.44      0.84 o
  -4   5   3      271.49      282.41      2.42 o
  -3   5   3      204.63      219.25      1.76 o
  -2   5   3     1009.81      958.23      7.19 o
  -1   5   3        3.82        3.55      0.23 o
   0   5   3       28.03       38.09      0.56 o
   1   5   3      491.86      554.09      4.91 o
   2   5   3      223.22      233.07      2.28 o
   3   5   3        3.03        6.28      0.34 o
   4   5   3      335.85      342.97      4.17 o
   5   5   3       74.12       75.93      1.15 o
   6   5   3       94.75       95.89      1.35 o
   7   5   3        1.75        1.86      0.53 o
   8   5   3       44.34       42.10      1.05 o
   9   5   3       38.37       38.92      1.02 o
  10   5   3        0.52        0.99      0.43 o
  11   5   3        2.51        1.53      0.78 o
  12   5   3       11.76       11.85      1.05 o
  13   5   3        1.53        0.22      0.78 o
 -14   6   3        2.43        2.03      0.88 o
 -13   6   3       25.95       27.39      1.92 o
 -12   6   3        4.36        5.04      0.94 o
 -11   6   3        2.92        0.69      0.47 o
 -10   6   3       21.92       19.99      0.74 o
  -9   6   3       82.35       68.31      1.32 o
  -8   6   3        6.07        3.25      0.41 o
  -7   6   3       29.91       30.88      0.65 o
  -6   6   3       51.38       50.37      0.82 o
  -5   6   3       87.96       81.89      1.03 o
  -4   6   3      321.75      296.63      2.62 o
  -3   6   3      169.88      168.98      1.62 o
  -2   6   3        0.61        0.18      0.17 o
  -1   6   3      262.54      249.29      2.14 o
   0   6   3       84.57       82.23      1.05 o
   1   6   3        0.21        1.35      0.20 o
   2   6   3      163.61      179.28      1.77 o
   3   6   3      130.75      122.06      1.51 o
   4   6   3       33.26       33.54      0.83 o
   5   6   3      307.56      304.89      3.07 o
   6   6   3      759.37      731.93      7.22 o
   7   6   3       24.15       28.38      0.82 o
   8   6   3        1.59        2.27      0.43 o
   9   6   3       18.67       18.23      0.79 o
  10   6   3       22.42       21.99      1.04 o
  11   6   3        0.09       -0.20      0.54 o
  12   6   3        2.00        1.20      0.78 o
 -13   7   3       12.14       11.95      1.78 o
 -12   7   3        0.02        0.37      0.82 o
 -11   7   3        1.92        1.02      0.43 o
 -10   7   3       23.14       19.73      0.80 o
  -9   7   3        5.25        5.08      0.49 o
  -8   7   3        2.62        0.74      0.37 o
  -7   7   3      147.99      124.26      1.53 o
  -6   7   3       11.48       11.28      0.44 o
  -5   7   3        6.96        6.71      0.34 o
  -4   7   3       41.50       40.33      0.73 o
  -3   7   3       67.75       64.41      0.87 o
  -2   7   3        8.84        9.67      0.35 o
  -1   7   3       10.25        7.81      0.32 o
   0   7   3       14.53       12.81      0.40 o
   1   7   3        7.98        8.87      0.38 o
   2   7   3        0.33        0.50      0.29 o
   3   7   3        9.77        8.96      0.41 o
   4   7   3      168.29      169.19      2.42 o
   5   7   3      100.28      100.99      2.54 o
   6   7   3      143.11      135.89      1.85 o
   7   7   3       10.12        9.36      0.55 o
   8   7   3       51.58       47.14      1.06 o
   9   7   3       11.40       12.34      0.82 o
  10   7   3       28.45       33.44      1.28 o
  11   7   3       26.53       30.49      2.37 o
 -12   8   3        0.13       -0.45      0.45 o
 -11   8   3        0.10       -0.41      0.41 o
 -10   8   3        3.27        2.09      0.50 o
  -9   8   3        5.96        4.16      0.52 o
  -8   8   3       23.28       19.05      0.67 o
  -7   8   3       10.44        8.29      0.51 o
  -6   8   3        4.83        6.28      0.41 o
  -5   8   3       18.82       19.23      0.77 o
  -4   8   3       62.34       59.47      1.03 o
  -3   8   3        0.10        0.49      0.39 o
  -2   8   3        5.19        6.19      0.36 o
  -1   8   3      169.67      158.53      1.84 o
   0   8   3      375.69      369.11      3.43 o
   1   8   3        1.15        2.34      0.70 o
   2   8   3        7.89        5.82      0.53 o
   3   8   3      168.62      162.02      2.33 o
   4   8   3      146.51      147.01      2.18 o
   5   8   3       83.52       76.67      1.32 o
   6   8   3        0.32       -0.32      0.48 o
   7   8   3        5.83        7.33      0.54 o
   8   8   3       22.71       26.09      0.85 o
   9   8   3        0.25       -0.10      0.56 o
  10   8   3        6.79        6.38      0.76 o
  11   8   3       16.69       16.42      1.92 o
 -11   9   3        8.70        7.11      0.68 o
 -10   9   3        0.03       -0.48      0.48 o
  -9   9   3        2.60        2.14      0.49 o
  -8   9   3        0.77       -0.06      0.39 o
  -7   9   3        0.02       -0.35      0.35 o
  -6   9   3       13.14        9.91      0.49 o
  -5   9   3        8.21        8.50      0.49 o
  -4   9   3       57.37       53.86      1.20 o
  -3   9   3       19.14       15.08      0.70 o
  -2   9   3       19.60       21.75      0.69 o
  -1   9   3      594.90      594.97      5.98 o
   0   9   3       10.65        9.70      0.52 o
   1   9   3        9.50       11.15      0.54 o
   2   9   3       28.81       26.96      0.77 o
   3   9   3       29.66       29.91      1.15 o
   4   9   3       85.06       81.42      1.55 o
   5   9   3        0.00       -0.34      0.34 o
   6   9   3       23.00       23.01      0.79 o
   7   9   3        0.00       -0.39      0.39 o
   8   9   3        0.04        0.50      0.53 o
   9   9   3        0.48        0.81      0.56 o
  10   9   3        3.64        2.37      1.33 o
 -10  10   3        1.46        0.87      0.55 o
  -9  10   3        0.56        1.12      0.79 o
  -8  10   3        0.33        0.17      0.43 o
  -7  10   3        5.61        3.77      0.58 o
  -6  10   3       51.74       47.61      1.44 o
  -5  10   3        1.22        1.45      0.46 o
  -4  10   3        6.88        7.21      0.51 o
  -3  10   3        2.59        1.90      0.63 o
  -2  10   3        8.43        9.85      0.61 o
  -1  10   3        0.02       -0.33      0.33 o
   0  10   3       13.91       15.75      0.67 o
   1  10   3       67.86       71.08      1.30 o
   2  10   3       37.37       38.34      0.96 o
   3  10   3       40.50       38.77      0.96 o
   4  10   3        6.01        5.21      0.50 o
   5  10   3        0.32       -0.01      0.37 o
   6  10   3       29.57       34.42      0.99 o
   7  10   3        0.13        0.03      0.51 o
   8  10   3        0.23        0.21      0.62 o
  -8  11   3        4.95        5.29      0.70 o
  -7  11   3        2.61        2.95      0.64 o
  -6  11   3        2.49        2.71      0.55 o
  -5  11   3       33.43       33.49      0.93 o
  -4  11   3        2.84        2.23      0.58 o
  -3  11   3        3.18        2.68      0.51 o
  -2  11   3        2.20        2.00      0.50 o
  -1  11   3        4.92        3.91      0.53 o
   0  11   3        2.53        2.65      0.46 o
   1  11   3       54.06       53.28      1.16 o
   2  11   3       68.11       70.35      1.36 o
   3  11   3        6.25        5.93      0.57 o
   4  11   3       12.99       13.61      0.71 o
   5  11   3        0.11       -0.19      0.39 o
   6  11   3        9.65       11.17      0.91 o
   7  11   3        2.29        1.68      0.71 o
  -6  12   3        0.02        0.46      0.65 o
  -5  12   3        1.96        2.84      0.68 o
  -4  12   3        0.90        0.52      0.45 o
  -3  12   3        3.55        3.79      0.57 o
  -2  12   3        0.04       -0.49      0.49 o
  -1  12   3        5.98        4.77      0.61 o
   0  12   3        9.66       10.87      0.71 o
   1  12   3        1.33        0.23      0.43 o
   2  12   3        2.10        1.93      0.50 o
   3  12   3        0.61        0.02      0.44 o
   4  12   3        9.39       10.17      0.91 o
 -16   0   4        0.14       -1.04      1.04 o
 -15   0   4       23.57       24.41      2.22 o
 -14   0   4        2.00        1.04      1.04 o
 -13   0   4      183.66      169.74      5.33 o
 -12   0   4      136.20      139.04      4.44 o
 -11   0   4       91.21       88.97      3.26 o
 -10   0   4       98.55       96.53      3.26 o
  -9   0   4       38.04       36.25      1.78 o
  -8   0   4      943.15      980.05     14.52 o
  -7   0   4     2295.61     2378.95     24.23 o
  -6   0   4      347.35      384.52      5.07 o
  -5   0   4        5.40        2.37      0.14 o
  -4   0   4        5.08       16.22      0.32 o
  -3   0   4      460.29      473.08      6.03 o
  -2   0   4      117.30       81.89      1.08 o
  -1   0   4     3219.64     3405.36     70.67 o
   0   0   4      111.21      132.25      3.11 o
   1   0   4      779.15      817.74     16.82 o
   2   0   4       91.03      162.68     11.48 o
   3   0   4      707.38      684.74     13.53 o
   4   0   4     1796.44     2011.31     42.89 o
   5   0   4       15.15        9.03      0.52 o
   6   0   4       28.72       25.07      0.88 o
   7   0   4      313.95      357.39      8.90 o
   8   0   4        0.39        0.00      0.42 o
   9   0   4       63.10       60.40      1.67 o
  10   0   4        7.36        7.44      0.73 o
  11   0   4       99.88       87.18      3.26 o
  12   0   4        1.81        3.70      1.04 o
  13   0   4       10.88       15.09      1.63 o
 -16   1   4        3.19        1.63      0.84 o
 -15   1   4       12.00       12.75      1.15 o
 -14   1   4       17.49       16.70      1.30 o
 -13   1   4       15.27       17.98      1.26 o
 -12   1   4       38.76       39.28      1.57 o
 -11   1   4        1.39        1.48      0.52 o
 -10   1   4       23.34       23.57      1.09 o
  -9   1   4        0.08        0.37      0.42 o
  -8   1   4       40.24       41.31      0.70 o
  -7   1   4      533.18      538.90      5.91 o
  -6   1   4      474.02      511.88      5.23 o
  -5   1   4      716.40      720.44      7.17 o
  -4   1   4      583.80      571.71      5.32 o
  -3   1   4      211.50      244.88      1.98 o
  -2   1   4      259.01      248.47      2.06 o
  -1   1   4     1636.11     1679.62     14.72 o
   0   1   4     3104.81     3200.02     33.99 o
   1   1   4      357.64      324.30      4.01 o
   2   1   4       32.86       27.45      0.92 o
   3   1   4      336.64      446.46      4.79 o
   4   1   4     1159.56     1207.94     12.51 o
   5   1   4        3.16        7.21      0.37 o
   6   1   4       81.68       84.55      1.28 o
   7   1   4       61.51       51.43      0.98 o
   8   1   4      142.24      138.72      1.94 o
   9   1   4        1.70        2.20      0.37 o
  10   1   4       53.25       50.60      1.14 o
  11   1   4        1.84        1.28      0.48 o
  12   1   4        7.97        7.30      0.84 o
  13   1   4        1.42        1.77      0.73 o
 -16   2   4       11.22       13.18      1.30 o
 -15   2   4       18.25       20.12      1.46 o
 -14   2   4       27.88       32.81      1.62 o
 -13   2   4       62.56       61.79      2.09 o
 -12   2   4        1.36        1.55      0.63 o
 -11   2   4       25.35       23.82      1.15 o
 -10   2   4       16.68       17.26      1.18 o
  -9   2   4       16.21       17.80      0.52 o
  -8   2   4       26.83       25.96      0.59 o
  -7   2   4      293.84      300.00      3.14 o
  -6   2   4      401.57      430.01      3.95 o
  -5   2   4        0.27        0.08      0.19 o
  -4   2   4      125.14      153.72      1.22 o
  -3   2   4      510.48      490.36      4.18 o
  -2   2   4     2218.03     2389.30     18.64 o
  -1   2   4      128.71      119.25      1.14 o
   0   2   4       46.69       54.17      0.73 o
   1   2   4      591.16      620.99      6.03 o
   2   2   4      253.88      274.16      2.82 o
   3   2   4      146.54      182.75      1.92 o
   4   2   4        1.29        1.11      0.26 o
   5   2   4      150.60      157.51      2.00 o
   6   2   4        0.43        0.44      0.22 o
   7   2   4        0.83        1.84      0.34 o
   8   2   4       99.94      106.73      1.69 o
   9   2   4        1.39        0.89      0.37 o
  10   2   4      106.77      102.63      1.99 o
  11   2   4        0.00       -0.45      0.45 o
  12   2   4        4.72        5.14      0.78 o
  13   2   4       10.60       14.76      1.09 o
 -15   3   4        0.19       -0.96      1.55 o
 -14   3   4        0.39       -0.44      0.74 o
 -13   3   4        0.01       -1.37      1.41 o
 -12   3   4        5.24        5.76      0.89 o
 -11   3   4        4.75        3.34      0.73 o
 -10   3   4       21.55       20.92      0.62 o
  -9   3   4       45.44       49.74      0.94 o
  -8   3   4       35.63       37.07      0.76 o
  -7   3   4        1.94        1.23      0.21 o
  -6   3   4       17.41       18.30      0.35 o
  -5   3   4     1430.18     1421.66     11.84 o
  -4   3   4      101.62       93.61      0.89 o
  -3   3   4      305.91      301.33      2.38 o
  -2   3   4       33.52       35.97      0.42 o
  -1   3   4       77.62       68.97      0.71 o
   0   3   4     1153.75     1174.88      9.31 o
   1   3   4      689.13      678.02      6.15 o
   2   3   4       74.90       81.07      1.04 o
   3   3   4      402.47      438.89      4.44 o
   4   3   4       28.48       37.06      0.86 o
   5   3   4      228.43      204.41      2.11 o
   6   3   4      130.07      133.47      1.85 o
   7   3   4       54.56       49.84      1.01 o
   8   3   4       15.40       13.60      0.61 o
   9   3   4        5.44        5.69      0.60 o
  10   3   4        9.39        9.98      0.74 o
  11   3   4       24.73       26.86      1.08 o
  12   3   4       16.57       15.68      0.91 o
  13   3   4       20.92       23.37      2.07 o
 -15   4   4        5.91       10.76      1.26 o
 -14   4   4        5.53        4.75      0.94 o
 -13   4   4       13.32       13.29      1.15 o
 -12   4   4        0.33        0.67      0.63 o
 -11   4   4       92.97       80.04      2.37 o
 -10   4   4        5.69        4.87      0.41 o
  -9   4   4       79.06       82.45      1.49 o
  -8   4   4        5.97        7.08      0.41 o
  -7   4   4      205.09      199.13      2.16 o
  -6   4   4      178.08      172.66      1.71 o
  -5   4   4       30.82       33.90      0.59 o
  -4   4   4     1586.15     1563.25     10.84 o
  -3   4   4        2.36        1.84      0.14 o
  -2   4   4      127.92      118.43      1.10 o
  -1   4   4      195.11      217.42      2.05 o
   0   4   4     1125.52     1300.80     10.34 o
   1   4   4       56.70       48.26      0.62 o
   2   4   4      298.58      306.92      2.99 o
   3   4   4        0.11        0.32      0.18 o
   4   4   4      345.74      354.57      3.40 o
   5   4   4       19.26       18.21      0.63 o
   6   4   4       99.80       89.92      1.28 o
   7   4   4      211.68      198.71      2.61 o
   8   4   4       68.15       63.30      1.45 o
   9   4   4       88.36       92.18      1.88 o
  10   4   4        0.02       -0.45      0.45 o
  11   4   4        4.17        5.52      0.65 o
  12   4   4        2.49        1.82      0.60 o
  13   4   4        4.42        4.73      1.33 o
 -15   5   4        0.09       -0.15      0.84 o
 -14   5   4        4.44        3.55      0.88 o
 -13   5   4        0.02       -0.64      0.67 o
 -12   5   4        6.97        6.83      0.94 o
 -11   5   4        8.87        8.36      0.92 o
 -10   5   4        0.73        0.36      0.33 o
  -9   5   4      147.54      126.31      1.87 o
  -8   5   4       52.85       54.76      1.09 o
  -7   5   4      108.81      102.52      1.44 o
  -6   5   4       99.59       84.48      1.08 o
  -5   5   4      146.38      140.12      1.40 o
  -4   5   4      171.60      155.18      1.37 o
  -3   5   4      524.16      547.93      3.84 o
  -2   5   4      175.52      173.49      1.66 o
  -1   5   4       47.41       62.75      1.10 o
   0   5   4        1.16        0.62      0.16 o
   1   5   4      100.32      101.40      1.11 o
   2   5   4       54.59       52.64      0.76 o
   3   5   4       13.20       20.89      0.75 o
   4   5   4        8.44        7.84      0.47 o
   5   5   4        7.84        8.05      0.57 o
   6   5   4      246.41      248.93      2.81 o
   7   5   4      299.99      318.92      3.47 o
   8   5   4       92.69       92.33      1.88 o
   9   5   4       33.79       37.43      1.22 o
  10   5   4        2.08        3.10      0.60 o
  11   5   4        0.74       -0.11      0.62 o
  12   5   4       31.42       39.43      1.36 o
 -14   6   4        3.56        3.89      0.99 o
 -13   6   4        0.91       -0.07      0.73 o
 -12   6   4        3.95        3.87      0.84 o
 -11   6   4        1.23        0.78      0.43 o
 -10   6   4       26.14       24.61      0.83 o
  -9   6   4        1.88        4.58      0.45 o
  -8   6   4       80.05       72.80      1.32 o
  -7   6   4      147.17      141.70      3.23 o
  -6   6   4      533.15      532.43      4.56 o
  -5   6   4       21.56       20.68      0.48 o
  -4   6   4       11.98       10.65      0.34 o
  -3   6   4       89.06       95.47      0.98 o
  -2   6   4       26.21       23.01      0.52 o
  -1   6   4       19.12       22.01      0.49 o
   0   6   4       22.66       24.24      0.50 o
   1   6   4       61.43       57.40      0.80 o
   2   6   4      311.42      323.72      2.93 o
   3   6   4       95.76      105.85      1.49 o
   4   6   4      138.06      133.39      1.92 o
   5   6   4      241.51      242.20      2.76 o
   6   6   4      116.70      124.68      1.72 o
   7   6   4       26.72       29.28      0.92 o
   8   6   4        1.56        0.88      0.50 o
   9   6   4       51.70       52.91      1.47 o
  10   6   4        3.28        3.07      0.65 o
  11   6   4        3.31        3.22      0.65 o
  12   6   4        0.48        0.30      1.18 o
 -13   7   4        5.78        7.11      1.09 o
 -12   7   4        0.11        0.32      0.81 o
 -11   7   4        0.95        1.21      0.46 o
 -10   7   4       36.32       32.97      1.00 o
  -9   7   4        8.15        9.36      0.59 o
  -8   7   4        9.76        6.22      0.51 o
  -7   7   4        5.74        2.53      0.36 o
  -6   7   4        8.88        8.03      0.39 o
  -5   7   4        0.06       -0.23      0.23 o
  -4   7   4       12.97       11.99      0.41 o
  -3   7   4      944.55      942.91      7.55 o
  -2   7   4        4.54        4.47      0.30 o
  -1   7   4      524.48      529.09      4.42 o
   0   7   4        7.82        8.35      0.36 o
   1   7   4       51.38       50.09      0.90 o
   2   7   4       94.64       90.17      1.88 o
   3   7   4       17.16       15.43      0.57 o
   4   7   4       46.29       41.12      0.90 o
   5   7   4        8.38       10.18      0.54 o
   6   7   4      339.48      328.06      4.10 o
   7   7   4       42.51       38.79      1.05 o
   8   7   4       10.84       12.20      1.15 o
   9   7   4       10.68       12.37      0.85 o
  10   7   4       51.36       59.40      1.94 o
  11   7   4        8.68       10.75      1.09 o
 -12   8   4        0.10       -0.07      0.73 o
 -11   8   4        0.78       -0.46      0.46 o
 -10   8   4        0.74        0.75      0.43 o
  -9   8   4        0.28        0.34      0.41 o
  -8   8   4        9.43        8.47      0.58 o
  -7   8   4        0.87        0.68      0.40 o
  -6   8   4        8.50        6.67      0.43 o
  -5   8   4       53.65       51.00      1.19 o
  -4   8   4       74.48       70.75      1.09 o
  -3   8   4       53.38       55.77      0.89 o
  -2   8   4        7.56        7.36      0.39 o
  -1   8   4       74.78       72.74      1.01 o
   0   8   4       53.21       51.22      0.92 o
   1   8   4       88.45       91.91      1.33 o
   2   8   4      176.28      174.28      2.44 o
   3   8   4       10.94       10.84      0.59 o
   4   8   4       52.55       50.29      1.16 o
   5   8   4        2.99        4.18      0.46 o
   6   8   4        0.16        0.08      0.47 o
   7   8   4       16.38       13.77      0.79 o
   8   8   4       21.29       17.24      0.83 o
   9   8   4        6.76        7.92      0.85 o
  10   8   4        8.36        5.53      0.92 o
 -11   9   4        1.86        2.10      0.60 o
 -10   9   4        0.77        0.67      0.46 o
  -9   9   4        0.06       -0.24      0.41 o
  -8   9   4        9.82       11.50      0.72 o
  -7   9   4        0.33        0.08      0.42 o
  -6   9   4        2.24        2.69      0.50 o
  -5   9   4        8.51       10.60      0.56 o
  -4   9   4       14.45       15.57      0.57 o
  -3   9   4       53.13       54.47      1.08 o
  -2   9   4        5.36        6.06      0.44 o
  -1   9   4      383.63      382.78      4.10 o
   0   9   4       30.24       27.60      0.80 o
   1   9   4        3.80        3.29      0.43 o
   2   9   4      162.21      165.41      2.44 o
   3   9   4       21.42       21.80      0.83 o
   4   9   4       38.34       40.34      1.07 o
   5   9   4        0.00        0.37      0.53 o
   6   9   4        0.01        0.32      0.46 o
   7   9   4        4.12        5.14      0.66 o
   8   9   4        7.06        7.52      0.68 o
   9   9   4        1.08        0.42      0.81 o
 -10  10   4        8.21        9.14      0.88 o
  -9  10   4        0.13        0.26      0.59 o
  -8  10   4       18.58       17.24      0.87 o
  -7  10   4        0.10       -0.42      0.42 o
  -6  10   4        1.02        1.06      0.58 o
  -5  10   4        0.12       -0.01      0.36 o
  -4  10   4       24.31       24.67      0.76 o
  -3  10   4        0.81        0.83      0.43 o
  -2  10   4       25.53       22.60      0.77 o
  -1  10   4        2.11        1.99      0.42 o
   0  10   4        5.84        6.81      0.52 o
   1  10   4        0.32        0.89      0.40 o
   2  10   4       49.72       48.41      1.04 o
   3  10   4        0.26       -0.21      0.42 o
   4  10   4       10.36       10.02      0.79 o
   5  10   4        0.07        0.28      0.48 o
   6  10   4        8.42        8.26      0.70 o
   7  10   4        5.21        7.44      0.82 o
   8  10   4        0.57        0.35      0.65 o
  -8  11   4        1.50        1.40      0.62 o
  -7  11   4        0.00        0.21      0.51 o
  -6  11   4        1.36        2.14      0.55 o
  -5  11   4       22.74       18.46      0.90 o
  -4  11   4        0.33       -0.32      0.38 o
  -3  11   4        9.56        9.58      0.92 o
  -2  11   4        2.70        2.14      0.49 o
  -1  11   4       18.71       18.79      0.80 o
   0  11   4        1.21        0.33      0.43 o
   1  11   4       37.80       37.33      1.02 o
   2  11   4       14.35       16.96      0.98 o
   3  11   4        2.75        3.04      0.78 o
   4  11   4        1.79        1.25      0.51 o
   5  11   4        1.96        2.76      0.57 o
   6  11   4        1.46        1.11      0.84 o
  -6  12   4        1.81        0.87      0.67 o
  -5  12   4        0.07       -0.56      0.56 o
  -4  12   4        9.17        8.87      0.85 o
  -3  12   4        0.35       -0.07      0.41 o
  -2  12   4        0.00       -0.33      0.46 o
  -1  12   4       10.90       10.14      0.73 o
   0  12   4        2.68        2.20      0.49 o
   1  12   4        2.86        1.59      0.50 o
   2  12   4        2.66        2.97      0.63 o
   3  12   4        0.00        0.15      1.04 o
 -16   1   5        3.11        2.19      0.88 o
 -15   1   5        0.48        0.26      0.78 o
 -14   1   5       15.30       16.49      1.26 o
 -13   1   5        9.18        9.17      1.41 o
 -12   1   5       11.17       10.74      0.94 o
 -11   1   5        8.31        9.06      0.84 o
 -10   1   5       19.17       21.10      1.15 o
  -9   1   5       13.53       14.37      0.96 o
  -8   1   5        0.00        0.30      0.23 o
  -7   1   5      356.55      352.82      3.74 o
  -6   1   5       55.21       56.57      0.84 o
  -5   1   5      720.28      701.61      6.53 o
  -4   1   5      151.92      145.28      1.26 o
  -3   1   5      155.21      159.60      1.49 o
  -2   1   5     1184.10     1225.69      9.63 o
  -1   1   5      170.83      188.23      1.82 o
   0   1   5       70.53       67.56      0.88 o
   1   1   5      375.78      408.16      5.04 o
   2   1   5      162.79      152.94      2.55 o
   3   1   5     1366.10     1391.16     14.32 o
   4   1   5       13.92        8.69      0.36 o
   5   1   5       21.77       16.13      0.48 o
   6   1   5      164.52      172.97      2.20 o
   7   1   5        2.35        3.58      0.43 o
   8   1   5      157.16      137.86      2.73 o
   9   1   5       18.44       15.55      0.94 o
  10   1   5      133.07      110.49      2.62 o
  11   1   5        1.04        1.95      0.67 o
  12   1   5        0.00        0.77      0.67 o
  13   1   5       20.16       21.27      1.36 o
 -16   2   5        3.81        4.22      1.05 o
 -15   2   5       13.33       16.35      1.36 o
 -14   2   5       13.02       14.39      1.63 o
 -13   2   5        9.52        8.94      0.94 o
 -12   2   5       85.99       86.10      2.35 o
 -11   2   5       28.23       27.76      1.26 o
 -10   2   5       21.47       24.53      1.78 o
  -9   2   5      107.62      109.71      1.51 o
  -8   2   5      122.22      114.04      1.67 o
  -7   2   5        2.77        5.03      0.35 o
  -6   2   5      392.82      406.65      3.97 o
  -5   2   5       55.81       55.12      0.77 o
  -4   2   5     1331.48     1411.28     11.70 o
  -3   2   5       38.78       40.58      0.90 o
  -2   2   5     2116.92     2307.88     17.16 o
  -1   2   5       84.59       82.11      0.94 o
   0   2   5       14.98       13.25      0.54 o
   1   2   5        2.83        5.43      0.27 o
   2   2   5     2031.85     2187.22     23.28 o
   3   2   5      249.81      232.12      2.37 o
   4   2   5       23.81       27.61      0.60 o
   5   2   5       45.37       51.81      0.91 o
   6   2   5        3.48        2.13      0.43 o
   7   2   5       17.61       20.86      0.77 o
   8   2   5        4.49        4.83      0.51 o
   9   2   5       20.29       15.28      0.79 o
  10   2   5        9.56        9.56      1.26 o
  11   2   5        3.50        1.85      0.63 o
  12   2   5        0.11        0.00      0.63 o
  13   2   5        4.75        5.42      0.94 o
 -15   3   5        3.69        3.90      0.94 o
 -14   3   5        1.82        1.84      0.78 o
 -13   3   5       29.78       30.30      1.51 o
 -12   3   5       88.99       87.48      2.41 o
 -11   3   5       17.29       13.22      0.99 o
 -10   3   5       15.75       11.52      0.88 o
  -9   3   5       15.90       19.35      0.59 o
  -8   3   5       14.85       15.06      0.57 o
  -7   3   5       83.73       89.11      1.29 o
  -6   3   5      271.91      258.41      2.68 o
  -5   3   5      543.07      591.42      4.68 o
  -4   3   5      126.72      126.63      1.28 o
  -3   3   5       78.82       95.36      1.04 o
  -2   3   5      181.97      185.45      1.67 o
  -1   3   5      472.71      510.54      4.29 o
   0   3   5      214.49      217.30      2.14 o
   1   3   5      123.44      167.48      1.62 o
   2   3   5      288.14      325.46      3.36 o
   3   3   5      151.63      173.73      1.79 o
   4   3   5       60.00       53.29      0.76 o
   5   3   5      137.92      134.45      1.53 o
   6   3   5      162.34      175.30      4.17 o
   7   3   5        0.61        1.50      0.55 o
   8   3   5      123.35      129.22      2.28 o
   9   3   5        0.06       -0.36      0.36 o
  10   3   5        7.46        8.76      0.68 o
  11   3   5        1.23        1.26      0.63 o
  12   3   5        0.39       -0.22      0.63 o
 -15   4   5       25.21       28.99      1.67 o
 -14   4   5        1.33        2.52      1.11 o
 -13   4   5        3.11        3.94      0.84 o
 -12   4   5       17.01       20.08      1.24 o
 -11   4   5        1.15        0.89      0.74 o
 -10   4   5        9.10        7.24      0.54 o
  -9   4   5        2.55        1.76      0.61 o
  -8   4   5       17.22       14.26      0.72 o
  -7   4   5       13.12       17.21      0.63 o
  -6   4   5       55.81       54.16      0.74 o
  -5   4   5       29.20       23.35      0.40 o
  -4   4   5      461.64      518.59      5.67 o
  -3   4   5       67.61       88.75      0.85 o
  -2   4   5       26.25       16.46      0.32 o
  -1   4   5       32.75       36.36      0.50 o
   0   4   5        0.01        2.98      0.18 o
   1   4   5      121.58      126.06      1.34 o
   2   4   5       16.27       15.38      0.41 o
   3   4   5      409.71      415.96      4.29 o
   4   4   5       58.93       51.80      0.79 o
   5   4   5       14.66       12.77      0.54 o
   6   4   5       78.96       74.34      1.29 o
   7   4   5       92.22      101.00      1.91 o
   8   4   5        0.01        0.39      0.46 o
   9   4   5       22.06       21.49      1.30 o
  10   4   5        4.78        6.40      0.65 o
  11   4   5        1.95        5.03      0.78 o
  12   4   5        0.08       -0.67      0.67 o
 -15   5   5        0.81        0.82      0.88 o
 -14   5   5        4.48        5.32      0.99 o
 -13   5   5        0.03        0.96      0.81 o
 -12   5   5        0.00        0.22      0.67 o
 -11   5   5       13.89       11.72      1.09 o
 -10   5   5        3.24        0.24      0.34 o
  -9   5   5       12.61       11.28      1.23 o
  -8   5   5       81.91       77.41      1.58 o
  -7   5   5      321.75      293.32      3.72 o
  -6   5   5       86.41       79.40      1.16 o
  -5   5   5       52.67       47.78      0.80 o
  -4   5   5       31.54       34.73      0.45 o
  -3   5   5        8.69        5.35      0.23 o
  -2   5   5       87.54       89.66      1.22 o
  -1   5   5        3.72        5.16      0.35 o
   0   5   5       19.98       18.24      0.40 o
   1   5   5      144.61      169.56      1.66 o
   2   5   5      269.37      283.19      2.71 o
   3   5   5        0.18       -0.20      0.20 o
   4   5   5        3.38        3.65      0.32 o
   5   5   5        0.79        0.07      0.33 o
   6   5   5       13.04       13.13      0.63 o
   7   5   5      172.79      163.79      5.09 o
   8   5   5      116.72      131.82      2.42 o
   9   5   5       25.38       23.25      1.02 o
  10   5   5        1.60        3.60      0.78 o
  11   5   5        8.78        8.33      0.79 o
 -14   6   5        0.09       -0.12      0.78 o
 -13   6   5        8.96        6.48      1.05 o
 -12   6   5        8.07        7.64      0.99 o
 -11   6   5       14.58       12.21      1.05 o
 -10   6   5       31.58       26.34      1.00 o
  -9   6   5       96.23       87.68      1.53 o
  -8   6   5        2.30        3.22      0.59 o
  -7   6   5       46.54       41.69      1.04 o
  -6   6   5      911.54      870.18      8.61 o
  -5   6   5       59.11       58.38      0.82 o
  -4   6   5        4.46        3.72      0.25 o
  -3   6   5        4.47        6.36      0.27 o
  -2   6   5      448.80      419.70      3.86 o
  -1   6   5       10.90        9.79      0.36 o
   0   6   5        0.40        1.27      0.20 o
   1   6   5        4.89        5.14      0.27 o
   2   6   5       11.06       13.33      0.54 o
   3   6   5        1.40        1.23      0.28 o
   4   6   5      214.81      201.68      2.77 o
   5   6   5      205.12      203.62      2.50 o
   6   6   5      180.34      179.55      2.30 o
   7   6   5       24.07       23.81      0.87 o
   8   6   5       37.80       35.33      1.19 o
   9   6   5        1.11        0.78      0.54 o
  10   6   5       33.24       36.10      1.33 o
  11   6   5        0.02        0.08      0.96 o
 -13   7   5        0.03       -0.73      0.73 o
 -12   7   5        4.21        3.92      0.94 o
 -11   7   5        0.91        0.89      1.04 o
 -10   7   5        1.20        1.76      0.43 o
  -9   7   5       43.57       38.92      1.24 o
  -8   7   5        8.80        9.23      0.70 o
  -7   7   5        4.47        7.27      0.77 o
  -6   7   5        2.03        0.85      0.35 o
  -5   7   5       44.72       40.34      0.76 o
  -4   7   5       29.08       22.67      0.69 o
  -3   7   5      841.34      811.59      6.16 o
  -2   7   5       28.94       27.51      0.59 o
  -1   7   5       34.76       39.54      0.74 o
   0   7   5        0.19       -0.22      0.22 o
   1   7   5       51.59       47.48      0.81 o
   2   7   5       24.31       29.35      0.70 o
   3   7   5      114.03      117.15      1.64 o
   4   7   5       15.10       14.02      0.78 o
   5   7   5       55.67       51.71      1.18 o
   6   7   5        3.87        3.97      0.51 o
   7   7   5       19.02       19.56      0.83 o
   8   7   5       36.38       35.89      1.63 o
   9   7   5        1.62        1.98      0.89 o
  10   7   5        5.23        6.08      0.76 o
 -12   8   5        1.91        2.35      0.96 o
 -11   8   5        5.69        8.83      1.70 o
 -10   8   5       47.27       46.09      1.46 o
  -9   8   5      130.60      113.31      2.26 o
  -8   8   5       67.07       58.26      1.56 o
  -7   8   5        7.07        4.85      0.53 o
  -6   8   5        5.37        5.40      0.49 o
  -5   8   5        0.56        1.37      0.39 o
  -4   8   5      161.87      172.58      1.75 o
  -3   8   5       81.66       82.86      1.06 o
  -2   8   5       46.27       46.12      0.83 o
  -1   8   5       15.19       17.82      0.56 o
   0   8   5       39.34       39.39      0.82 o
   1   8   5       92.79       96.77      1.61 o
   2   8   5       35.45       37.78      0.97 o
   3   8   5      241.91      239.99      3.68 o
   4   8   5      236.99      233.85      3.65 o
   5   8   5        2.92        3.84      0.52 o
   6   8   5        0.69        0.25      0.43 o
   7   8   5       10.60       11.11      0.70 o
   8   8   5        3.13        3.95      0.57 o
   9   8   5        2.58        0.94      0.78 o
 -11   9   5        6.80        9.32      1.15 o
 -10   9   5        1.13        0.25      0.59 o
  -9   9   5        0.18        0.57      0.54 o
  -8   9   5       11.17       11.86      0.87 o
  -7   9   5        0.30       -0.15      0.42 o
  -6   9   5       22.53       22.06      0.96 o
  -5   9   5        3.93        2.20      0.43 o
  -4   9   5        3.05        2.17      0.37 o
  -3   9   5       51.00       49.74      0.89 o
  -2   9   5       35.97       35.59      0.81 o
  -1   9   5      112.26      118.96      1.57 o
   0   9   5      192.76      183.09      3.82 o
   1   9   5        0.11       -0.42      0.42 o
   2   9   5       11.73       13.03      0.82 o
   3   9   5       93.52       98.21      3.05 o
   4   9   5       54.07       58.86      3.32 o
   5   9   5        5.09        5.75      0.58 o
   6   9   5        5.91        5.68      0.85 o
   7   9   5        1.39        1.30      0.50 o
   8   9   5        2.50        2.14      1.13 o
 -10  10   5        1.71        0.92      0.67 o
  -9  10   5        0.04       -0.54      0.54 o
  -8  10   5        0.78        0.43      0.59 o
  -7  10   5       20.91       22.26      0.92 o
  -6  10   5       12.58       12.24      0.71 o
  -5  10   5        0.18       -0.30      0.43 o
  -4  10   5        6.20        4.93      0.45 o
  -3  10   5        0.11       -0.23      0.32 o
  -2  10   5        2.51        1.83      0.40 o
  -1  10   5       59.76       60.83      1.19 o
   0  10   5       26.16       24.96      0.79 o
   1  10   5        5.80        5.76      0.51 o
   2  10   5       22.14       21.77      0.90 o
   3  10   5        3.60        3.05      0.62 o
   4  10   5        0.00        0.37      0.54 o
   5  10   5       13.66       14.78      0.83 o
   6  10   5        0.12        0.53      0.50 o
   7  10   5        0.29        0.74      0.89 o
  -8  11   5        3.06        2.16      0.71 o
  -7  11   5       18.06       23.42      1.00 o
  -6  11   5       14.58       16.75      0.88 o
  -5  11   5       23.33       24.07      0.99 o
  -4  11   5        1.87        2.45      0.60 o
  -3  11   5        3.26        3.12      0.47 o
  -2  11   5        2.21        1.63      0.43 o
  -1  11   5        0.77        0.46      0.56 o
   0  11   5       12.97       12.81      0.66 o
   1  11   5       31.83       34.48      1.15 o
   2  11   5       20.67       17.92      0.88 o
   3  11   5        4.37        5.29      0.63 o
   4  11   5        0.22        0.21      0.46 o
   5  11   5        4.45        5.86      1.05 o
  -5  12   5        2.03        3.02      0.75 o
  -4  12   5        1.90        4.65      0.76 o
  -3  12   5        3.39        2.25      0.65 o
  -2  12   5        0.38        0.12      0.56 o
  -1  12   5        0.00        0.33      0.49 o
   0  12   5        7.95       10.04      0.85 o
   1  12   5        7.66        9.12      0.85 o
   2  12   5        0.61        0.59      1.18 o
 -16   0   6        0.79       -0.59      1.04 o
 -15   0   6        1.04        0.44      1.18 o
 -14   0   6        2.91        3.25      1.18 o
 -13   0   6        2.44        3.25      1.04 o
 -12   0   6       12.86       11.69      1.33 o
 -11   0   6        0.81        0.30      0.89 o
 -10   0   6       26.48       28.70      1.78 o
  -9   0   6      986.11     1007.94     16.48 o
  -8   0   6      599.64      613.77     10.30 o
  -7   0   6        2.99        1.64      0.46 o
  -6   0   6      680.48      633.46     10.32 o
  -5   0   6      497.96      520.41      6.69 o
  -4   0   6     1808.38     1998.22     22.08 o
  -3   0   6      303.61      309.62      3.64 o
  -2   0   6       39.14       36.90      1.38 o
  -1   0   6       29.30       25.30      0.55 o
   0   0   6       27.83       13.76      0.74 o
   1   0   6        0.97       -0.30      0.30 o
   2   0   6      751.53      749.95     12.69 o
   3   0   6       25.15       26.07      1.04 o
   4   0   6       53.99       54.76      2.07 o
   5   0   6        3.25        1.33      0.59 o
   6   0   6      155.81      150.50      4.30 o
   7   0   6       81.14       65.42      2.52 o
   8   0   6      143.62      122.47      3.85 o
   9   0   6       33.44       31.07      1.92 o
  10   0   6        8.85        9.76      1.33 o
  11   0   6       15.92       25.00      1.92 o
  12   0   6        0.16        2.07      1.04 o
 -16   1   6        1.55       -0.06      1.04 o
 -15   1   6        2.43        2.76      0.89 o
 -14   1   6        5.64        6.21      0.92 o
 -13   1   6        0.11        0.59      0.63 o
 -12   1   6        0.31        0.37      0.63 o
 -11   1   6        4.22        1.63      0.74 o
 -10   1   6       54.14       53.96      1.67 o
  -9   1   6       65.77       68.59      1.59 o
  -8   1   6        0.37        0.64      0.33 o
  -7   1   6        7.55        9.05      0.41 o
  -6   1   6      193.57      190.05      2.02 o
  -5   1   6      353.19      351.54      2.86 o
  -4   1   6       16.65       21.00      0.62 o
  -3   1   6       29.80       27.56      0.54 o
  -2   1   6      310.81      326.03      2.86 o
  -1   1   6     1392.44     1460.26     14.22 o
   0   1   6       30.57       30.49      0.46 o
   1   1   6       27.63       22.39      0.52 o
   2   1   6       13.46       15.55      0.41 o
   3   1   6       28.36       17.45      0.52 o
   4   1   6      185.04      187.75      3.24 o
   5   1   6       17.99       21.75      1.04 o
   6   1   6       60.07       57.08      1.57 o
   7   1   6      108.11       87.24      3.48 o
   8   1   6      117.51       96.71      2.89 o
   9   1   6       16.21       15.25      0.99 o
  10   1   6       12.95       10.20      0.94 o
  11   1   6        0.00       -0.42      0.57 o
  12   1   6        1.83        6.15      0.88 o
 -16   2   6        0.65        1.10      1.33 o
 -15   2   6       12.49       10.88      1.15 o
 -14   2   6        0.82        0.52      1.26 o
 -13   2   6       30.55       32.47      1.57 o
 -12   2   6       37.35       35.06      2.22 o
 -11   2   6       29.12       24.65      1.26 o
 -10   2   6       66.44       61.27      1.83 o
  -9   2   6       92.62       86.88      1.81 o
  -8   2   6        5.31        5.29      0.29 o
  -7   2   6        1.13        1.04      0.20 o
  -6   2   6       58.97       53.28      0.81 o
  -5   2   6        0.15        0.45      0.17 o
  -4   2   6        1.02       -0.09      0.15 o
  -3   2   6      430.45      472.41      3.68 o
  -2   2   6      822.24      980.72      7.82 o
  -1   2   6      415.04      422.64      3.92 o
   0   2   6        4.01        2.16      0.17 o
   1   2   6      112.81      101.50      1.38 o
   2   2   6       98.62      114.36      1.58 o
   3   2   6       45.52       38.65      1.30 o
   4   2   6        0.01       -0.11      0.22 o
   5   2   6      172.79      156.78      3.74 o
   6   2   6       65.80       58.45      1.53 o
   7   2   6       66.63       59.97      2.59 o
   8   2   6       19.05       20.56      1.05 o
   9   2   6       41.04       33.73      1.36 o
  10   2   6       30.61       31.85      1.41 o
  11   2   6        9.81       10.21      1.55 o
  12   2   6        0.12        0.81      0.73 o
 -15   3   6        5.79        5.55      1.11 o
 -14   3   6       13.62       13.18      1.33 o
 -13   3   6        7.94        9.15      1.05 o
 -12   3   6        1.48       -0.15      0.63 o
 -11   3   6       44.22       34.68      1.51 o
 -10   3   6       29.46       27.78      1.26 o
  -9   3   6       33.24       32.04      1.12 o
  -8   3   6      138.63      133.96      1.93 o
  -7   3   6      248.74      229.43      2.46 o
  -6   3   6        3.85        2.72      0.24 o
  -5   3   6      161.57      142.01      1.42 o
  -4   3   6      287.82      274.83      2.51 o
  -3   3   6       59.47       48.11      0.64 o
  -2   3   6       61.00       60.85      0.70 o
  -1   3   6     1339.37     1479.85     12.34 o
   0   3   6      339.09      350.45      3.13 o
   1   3   6      402.27      422.50      4.42 o
   2   3   6       15.72       17.85      0.49 o
   3   3   6        7.29       18.31      0.50 o
   4   3   6      113.05      116.89      1.53 o
   5   3   6      891.44      851.39     19.23 o
   6   3   6      417.34      390.51      7.72 o
   7   3   6       70.03       70.90      1.99 o
   8   3   6        0.04        0.35      0.57 o
   9   3   6        1.09        2.08      1.11 o
  10   3   6        0.98       -0.04      1.26 o
  11   3   6        0.42        0.56      0.67 o
  12   3   6        0.24       -0.30      0.89 o
 -15   4   6        0.82        2.00      1.41 o
 -14   4   6       40.51       43.95      1.88 o
 -13   4   6       29.51       25.19      1.51 o
 -12   4   6        6.12        5.14      0.84 o
 -11   4   6       32.19       30.89      1.41 o
 -10   4   6        2.70        2.55      0.67 o
  -9   4   6       13.77       11.25      0.58 o
  -8   4   6       55.52       57.09      1.15 o
  -7   4   6        5.64        7.69      0.41 o
  -6   4   6       31.48       33.93      0.68 o
  -5   4   6        0.01        0.08      0.15 o
  -4   4   6     1074.84     1074.63      8.20 o
  -3   4   6      142.48      154.47      1.41 o
  -2   4   6      136.42      127.84      1.24 o
  -1   4   6       57.81       62.46      0.72 o
   0   4   6     1276.86     1356.66     10.57 o
   1   4   6       44.26       49.22      0.81 o
   2   4   6        5.58        7.85      0.80 o
   3   4   6       56.45       48.86      0.98 o
   4   4   6       29.16       27.72      0.67 o
   5   4   6        2.42        1.68      0.35 o
   6   4   6       40.70       36.78      1.11 o
   7   4   6       79.75       88.70      1.82 o
   8   4   6        0.07        0.05      0.43 o
   9   4   6        2.70        4.46      0.73 o
  10   4   6        8.79       10.11      0.99 o
  11   4   6       16.55       24.34      1.36 o
 -14   5   6        3.67        3.10      1.77 o
 -13   5   6        1.87        0.84      0.78 o
 -12   5   6       25.57       23.38      1.41 o
 -11   5   6        1.20        0.68      0.74 o
 -10   5   6       13.24        9.96      0.92 o
  -9   5   6       83.93       68.38      1.48 o
  -8   5   6        0.05       -0.01      0.51 o
  -7   5   6       58.68       54.39      1.14 o
  -6   5   6        0.00       -0.34      0.34 o
  -5   5   6     1353.33     1316.90      9.84 o
  -4   5   6       42.07       42.08      0.61 o
  -3   5   6        2.94        2.52      0.20 o
  -2   5   6       39.10       39.92      0.59 o
  -1   5   6       64.33       69.17      1.14 o
   0   5   6       25.03       34.87      0.56 o
   1   5   6       37.94       37.26      0.72 o
   2   5   6      124.72      119.31      1.54 o
   3   5   6        4.46        3.84      0.37 o
   4   5   6       16.69       15.22      0.65 o
   5   5   6        0.66        1.06      0.38 o
   6   5   6       62.76       56.32      1.18 o
   7   5   6        0.17       -0.14      0.45 o
   8   5   6       16.85       16.41      0.88 o
   9   5   6       10.24       10.09      1.33 o
  10   5   6        3.60        4.74      0.84 o
  11   5   6        8.30       11.98      1.48 o
 -14   6   6        0.24       -0.81      0.84 o
 -13   6   6        0.01       -0.49      0.81 o
 -12   6   6       15.08       14.70      1.20 o
 -11   6   6       21.17       20.16      1.30 o
 -10   6   6       54.61       49.75      1.83 o
  -9   6   6        4.93        4.45      0.52 o
  -8   6   6       21.06       19.15      0.79 o
  -7   6   6       94.55       96.21      1.68 o
  -6   6   6        4.45        4.32      0.64 o
  -5   6   6        0.75        0.31      0.26 o
  -4   6   6       28.29       28.93      0.69 o
  -3   6   6       51.21       54.24      0.77 o
  -2   6   6      294.52      285.62      2.55 o
  -1   6   6        6.81        7.53      0.34 o
   0   6   6        7.96        5.87      0.29 o
   1   6   6      120.65      122.48      1.60 o
   2   6   6        6.31        7.23      0.41 o
   3   6   6       15.39       13.02      0.70 o
   4   6   6       56.98       57.77      1.08 o
   5   6   6        0.66       -0.33      0.33 o
   6   6   6        7.33        8.24      0.53 o
   7   6   6        2.74        1.47      0.39 o
   8   6   6        9.63        7.23      0.74 o
   9   6   6       22.84       31.35      1.22 o
  10   6   6        0.03        0.15      1.04 o
 -13   7   6       14.73       17.65      1.41 o
 -12   7   6        0.08       -0.15      0.73 o
 -11   7   6        7.38        6.58      0.99 o
 -10   7   6        8.93        7.43      0.78 o
  -9   7   6       19.81       18.55      0.93 o
  -8   7   6        1.70        1.77      0.46 o
  -7   7   6        2.01        0.53      0.45 o
  -6   7   6      112.31      118.15      1.79 o
  -5   7   6      142.55      153.36      1.61 o
  -4   7   6      201.18      207.47      1.97 o
  -3   7   6      728.77      735.53      5.63 o
  -2   7   6       34.03       30.38      0.63 o
  -1   7   6       11.55       10.57      0.43 o
   0   7   6       73.89       68.75      1.01 o
   1   7   6       13.40       12.40      0.71 o
   2   7   6        3.12        2.27      0.42 o
   3   7   6       72.16       76.22      1.46 o
   4   7   6       85.31       85.00      1.61 o
   5   7   6        1.50        1.15      0.38 o
   6   7   6        0.29        0.58      0.42 o
   7   7   6        9.79       10.22      0.79 o
   8   7   6        0.00       -0.15      0.51 o
   9   7   6        3.62        4.36      0.75 o
 -12   8   6        4.34        4.59      1.05 o
 -11   8   6       10.19       10.21      1.20 o
 -10   8   6        0.04        0.14      0.56 o
  -9   8   6       15.93       14.78      0.91 o
  -8   8   6       29.05       23.66      1.07 o
  -7   8   6        1.28        0.68      0.45 o
  -6   8   6        5.09        5.35      0.47 o
  -5   8   6        4.19        5.03      0.47 o
  -4   8   6       47.96       48.74      0.79 o
  -3   8   6       19.66       18.10      0.51 o
  -2   8   6        8.90       10.93      0.41 o
  -1   8   6        0.03       -0.04      0.30 o
   0   8   6        0.23       -0.31      0.31 o
   1   8   6       40.29       36.44      1.03 o
   2   8   6       95.38       92.13      1.70 o
   3   8   6      156.24      158.05      2.76 o
   4   8   6       17.41       19.03      2.15 o
   5   8   6        8.03        9.30      0.73 o
   6   8   6        0.00       -0.42      0.42 o
   7   8   6        2.54        4.60      0.57 o
   8   8   6        2.42        3.29      0.58 o
 -11   9   6        7.16        8.24      1.15 o
 -10   9   6        6.08        5.67      0.78 o
  -9   9   6        2.45        3.52      0.67 o
  -8   9   6        1.87        2.05      0.65 o
  -7   9   6        2.66        0.85      0.56 o
  -6   9   6        0.80        0.18      0.39 o
  -5   9   6       10.29       12.27      0.63 o
  -4   9   6        6.76        6.96      0.45 o
  -3   9   6        1.78        1.79      0.33 o
  -2   9   6        9.60        9.88      0.44 o
  -1   9   6        4.48        3.82      0.41 o
   0   9   6       62.87       65.82      1.44 o
   1   9   6       39.63       43.17      1.37 o
   2   9   6        6.05        5.05      1.01 o
   3   9   6        0.01        0.10      0.86 o
   4   9   6       17.08       14.98      0.85 o
   5   9   6       42.02       39.84      1.16 o
   6   9   6        3.30        5.08      0.75 o
   7   9   6        2.40        2.81      0.77 o
  -9  10   6        1.77        1.67      1.13 o
  -8  10   6        0.05       -0.56      0.56 o
  -7  10   6        0.14       -0.07      0.48 o
  -6  10   6        0.79       -0.07      0.56 o
  -5  10   6        2.67        1.55      0.46 o
  -4  10   6        8.30       10.10      0.63 o
  -3  10   6        0.20       -0.16      0.31 o
  -2  10   6       27.19       27.78      0.77 o
  -1  10   6       42.62       47.77      1.49 o
   0  10   6       41.49       41.40      1.12 o
   1  10   6        7.52        8.60      0.64 o
   2  10   6       47.99       47.99      1.96 o
   3  10   6        9.89        9.78      0.82 o
   4  10   6        0.00        0.37      0.54 o
   5  10   6        2.19        2.01      0.53 o
   6  10   6        6.58        5.10      0.99 o
  -7  11   6        0.02       -0.07      0.51 o
  -6  11   6        3.00        4.67      0.64 o
  -5  11   6        0.02       -0.43      0.50 o
  -4  11   6        0.00       -0.44      0.44 o
  -3  11   6        0.37        0.97      0.48 o
  -2  11   6        0.04       -0.13      0.45 o
  -1  11   6        7.81        7.65      0.66 o
   0  11   6       10.99       10.26      0.90 o
   1  11   6       32.24       33.43      1.24 o
   2  11   6       21.84       24.08      0.99 o
   3  11   6        5.64        5.90      0.74 o
   4  11   6       12.61       14.20      1.78 o
  -3  12   6       12.53       14.05      1.78 o
  -2  12   6        0.37        0.26      0.74 o
  -1  12   6        9.38       10.55      0.86 o
   0  12   6        0.10        0.19      0.61 o
 -16   1   7        6.70        7.91      1.15 o
 -15   1   7        5.78        4.54      0.94 o
 -14   1   7       16.08       15.17      2.29 o
 -13   1   7        1.27        0.33      0.67 o
 -12   1   7       39.27       37.84      1.57 o
 -11   1   7        0.08        0.27      0.57 o
 -10   1   7      101.69      102.20      2.94 o
  -9   1   7      133.06      118.01      1.96 o
  -8   1   7        3.61        3.70      0.37 o
  -7   1   7      117.67      109.21      1.57 o
  -6   1   7      413.48      401.68      3.94 o
  -5   1   7       38.12       45.99      0.60 o
  -4   1   7        1.84        4.88      0.18 o
  -3   1   7     1631.01     1807.38     15.85 o
  -2   1   7      372.01      390.81      3.65 o
  -1   1   7      545.63      557.40      5.72 o
   0   1   7        0.05        1.31      0.31 o
   1   1   7      284.42      274.99      2.83 o
   2   1   7       32.69       34.49      1.05 o
   3   1   7       13.63       10.58      0.73 o
   4   1   7      487.25      487.41      7.78 o
   5   1   7       23.13       20.13      1.05 o
   6   1   7      165.88      160.14      3.25 o
   7   1   7       78.78       70.01      1.93 o
   8   1   7       82.75       66.15      1.93 o
   9   1   7        1.98        3.09      0.67 o
  10   1   7        8.62        8.51      0.94 o
  11   1   7       24.33       27.52      1.46 o
 -15   2   7        0.56        0.73      0.78 o
 -14   2   7       22.31       25.64      1.51 o
 -13   2   7        1.15        0.81      0.73 o
 -12   2   7       12.04       13.39      1.26 o
 -11   2   7      100.79       98.98      2.51 o
 -10   2   7      181.06      170.40      3.01 o
  -9   2   7       65.12       61.68      1.33 o
  -8   2   7        0.80        1.19      0.46 o
  -7   2   7       73.56       66.99      0.96 o
  -6   2   7       16.18       27.59      0.56 o
  -5   2   7       45.69       56.11      0.72 o
  -4   2   7        2.55        3.81      0.20 o
  -3   2   7      325.49      363.09      3.24 o
  -2   2   7      200.81      241.93      2.24 o
  -1   2   7       59.14       60.98      0.90 o
   0   2   7       25.30       25.92      0.47 o
   1   2   7      240.40      217.28      2.46 o
   2   2   7      210.35      200.83      2.21 o
   3   2   7       12.87        8.99      0.45 o
   4   2   7      138.26      133.74      2.72 o
   5   2   7      293.17      302.87      5.24 o
   6   2   7        4.89        3.14      0.67 o
   7   2   7        9.08       10.02      1.78 o
   8   2   7        0.27        0.61      0.67 o
   9   2   7        0.38       -0.37      0.52 o
  10   2   7       11.37        9.30      0.99 o
  11   2   7        2.94        2.12      0.78 o
 -15   3   7        0.94        0.47      0.78 o
 -14   3   7        0.14        1.44      0.88 o
 -13   3   7        5.62        6.44      0.99 o
 -12   3   7       15.48       13.65      1.09 o
 -11   3   7       21.33       20.90      1.20 o
 -10   3   7       69.24       67.02      1.70 o
  -9   3   7      130.38      123.79      2.35 o
  -8   3   7       83.62       71.45      1.17 o
  -7   3   7      546.94      546.00      5.85 o
  -6   3   7        3.79        4.19      0.30 o
  -5   3   7      157.69      171.23      2.11 o
  -4   3   7        1.96        1.33      0.16 o
  -3   3   7       15.64        8.52      0.26 o
  -2   3   7       66.50       76.73      0.84 o
  -1   3   7       14.13       14.74      0.46 o
   0   3   7      194.29      197.58      2.12 o
   1   3   7       22.21       29.99      0.57 o
   2   3   7      147.59      131.34      1.68 o
   3   3   7        5.17        6.69      0.41 o
   4   3   7      260.13      249.16      3.43 o
   5   3   7      120.72      129.93      2.83 o
   6   3   7      200.88      168.84      3.46 o
   7   3   7       70.08       70.15      1.99 o
   8   3   7       21.44       20.68      1.20 o
   9   3   7        4.54        5.70      0.84 o
  10   3   7        0.00       -0.24      0.57 o
  11   3   7        0.98        0.89      1.04 o
 -15   4   7       11.49        9.24      1.20 o
 -14   4   7       17.33       16.36      2.96 o
 -13   4   7        2.45        3.03      0.84 o
 -12   4   7       17.55       19.20      1.20 o
 -11   4   7        7.78        7.07      0.88 o
 -10   4   7       17.10       13.88      0.85 o
  -9   4   7       12.32       11.60      0.78 o
  -8   4   7        1.10       -0.32      0.32 o
  -7   4   7      125.44      122.73      1.89 o
  -6   4   7       50.72       54.15      0.91 o
  -5   4   7        4.93        7.91      0.31 o
  -4   4   7       13.43       12.50      0.35 o
  -3   4   7        6.55        5.54      0.36 o
  -2   4   7       84.04       98.67      1.06 o
  -1   4   7        2.25        2.08      0.34 o
   0   4   7       59.54       65.00      1.02 o
   1   4   7        0.58        0.57      0.18 o
   2   4   7        3.72        3.65      0.33 o
   3   4   7       11.41       10.27      0.46 o
   4   4   7      185.71      175.16      2.33 o
   5   4   7      156.40      148.55      2.11 o
   6   4   7       43.93       37.59      1.46 o
   7   4   7       36.22       26.49      1.26 o
   8   4   7        0.20        0.30      0.63 o
   9   4   7        0.17        0.42      1.04 o
  10   4   7        3.93        2.92      0.78 o
 -14   5   7        5.67        9.65      1.20 o
 -13   5   7        1.94        1.44      0.78 o
 -12   5   7        0.01        0.23      0.89 o
 -11   5   7       32.37       36.80      1.62 o
 -10   5   7        0.26       -0.44      0.57 o
  -9   5   7        7.55        8.12      0.74 o
  -8   5   7        0.38       -0.30      0.37 o
  -7   5   7       49.08       52.62      1.65 o
  -6   5   7      248.37      248.65      2.95 o
  -5   5   7     1058.07     1012.23      8.69 o
  -4   5   7       70.51       71.36      0.92 o
  -3   5   7        5.19        5.18      0.26 o
  -2   5   7       25.24       25.70      0.47 o
  -1   5   7       87.59      101.18      1.34 o
   0   5   7      225.01      235.01      2.79 o
   1   5   7       14.38       19.29      0.60 o
   2   5   7       11.86       12.58      0.53 o
   3   5   7      274.18      262.31      3.77 o
   4   5   7       14.43       14.01      0.59 o
   5   5   7       60.93       56.42      1.09 o
   6   5   7        3.29        3.52      0.46 o
   7   5   7        0.05       -0.52      0.52 o
   8   5   7       46.87       48.58      1.78 o
   9   5   7        0.90       -0.56      0.67 o
  10   5   7        0.98        0.00      1.04 o
 -14   6   7       18.69       21.10      1.56 o
 -13   6   7        5.34        3.55      1.48 o
 -12   6   7        0.69        0.22      0.73 o
 -11   6   7        0.04        0.22      1.11 o
 -10   6   7       14.39       12.32      1.03 o
  -9   6   7        1.71        1.38      0.43 o
  -8   6   7        8.95        6.51      0.54 o
  -7   6   7       21.04       23.16      0.82 o
  -6   6   7      438.27      430.59      5.22 o
  -5   6   7      308.57      316.96      3.91 o
  -4   6   7        9.47       10.26      0.43 o
  -3   6   7       32.48       29.18      0.58 o
  -2   6   7      315.39      315.42      2.95 o
  -1   6   7       27.36       25.09      0.82 o
   0   6   7        0.00       -0.14      0.29 o
   1   6   7        6.03        6.91      0.44 o
   2   6   7      161.62      144.95      2.03 o
   3   6   7       15.71       15.44      0.70 o
   4   6   7        0.92        0.60      0.35 o
   5   6   7        0.46        0.13      0.33 o
   6   6   7       23.10       18.13      0.74 o
   7   6   7        9.73        9.40      0.79 o
   8   6   7        0.31        1.45      0.59 o
   9   6   7        8.90       13.16      1.63 o
 -13   7   7        0.42        0.52      0.84 o
 -12   7   7        0.42       -0.69      1.33 o
 -11   7   7        9.64        7.67      1.03 o
 -10   7   7        1.39        0.05      0.67 o
  -9   7   7       32.30       26.16      0.96 o
  -8   7   7        0.01        0.09      0.43 o
  -7   7   7       47.98       44.12      1.15 o
  -6   7   7        9.07        7.75      0.58 o
  -5   7   7       21.64       23.72      0.85 o
  -4   7   7        0.74        1.80      0.67 o
  -3   7   7      174.75      187.76      2.08 o
  -2   7   7       13.09        9.36      0.53 o
  -1   7   7        0.63        1.11      0.37 o
   0   7   7       15.51       14.43      0.67 o
   1   7   7       15.57       11.47      0.63 o
   2   7   7       18.99       16.22      0.76 o
   3   7   7        0.74        0.63      0.44 o
   4   7   7        1.08        1.31      0.38 o
   5   7   7        4.88        4.10      0.47 o
   6   7   7        1.37        2.86      0.48 o
   7   7   7        2.89        3.52      0.81 o
   8   7   7        3.72        4.20      0.88 o
 -12   8   7        0.01       -0.37      0.88 o
 -11   8   7        1.33        0.55      0.82 o
 -10   8   7       11.65       12.20      1.15 o
  -9   8   7        8.55        7.95      0.79 o
  -8   8   7       67.04       62.81      1.45 o
  -7   8   7       48.80       44.17      1.19 o
  -6   8   7       35.97       34.20      1.06 o
  -5   8   7      131.37      137.80      2.60 o
  -4   8   7       26.31       24.19      0.76 o
  -3   8   7       32.91       36.05      0.71 o
  -2   8   7        4.01        6.29      0.68 o
  -1   8   7        0.31        0.13      0.51 o
   0   8   7       85.77       79.78      2.22 o
   1   8   7        4.24        5.26      0.57 o
   2   8   7      140.76      135.70      2.21 o
   3   8   7        8.74        9.38      0.66 o
   4   8   7      166.67      167.92      2.96 o
   5   8   7        2.64        2.85      0.52 o
   6   8   7        1.48        1.70      0.52 o
   7   8   7        1.16        0.82      0.58 o
 -11   9   7        0.42       -0.59      1.18 o
 -10   9   7       12.75       15.69      1.30 o
  -9   9   7       18.62       21.91      1.15 o
  -8   9   7       18.74       22.20      1.47 o
  -7   9   7       23.21       22.06      0.99 o
  -6   9   7        0.56        0.98      0.58 o
  -5   9   7       10.01       11.33      0.63 o
  -4   9   7        0.04       -0.36      0.36 o
  -3   9   7        3.31        2.48      0.43 o
  -2   9   7       15.11       14.21      0.64 o
  -1   9   7       20.44       20.85      1.30 o
   0   9   7        2.30        2.92      0.53 o
   1   9   7       11.05       15.11      0.91 o
   2   9   7       30.70       28.87      1.14 o
   3   9   7        4.52        3.99      0.65 o
   4   9   7       37.32       36.32      1.28 o
   5   9   7        1.17        1.89      0.52 o
   6   9   7       15.74       18.84      1.92 o
  -9  10   7        0.75        0.71      0.63 o
  -8  10   7       12.04       15.14      1.02 o
  -7  10   7       22.97       28.05      1.19 o
  -6  10   7       14.65       16.79      0.76 o
  -5  10   7        0.36        0.10      0.51 o
  -4  10   7        9.20        8.09      0.82 o
  -3  10   7       10.15        7.39      1.15 o
  -2  10   7        0.68        1.17      0.49 o
  -1  10   7       22.21       24.10      0.95 o
   0  10   7       72.38       80.43      1.69 o
   1  10   7       18.06       17.82      1.02 o
   2  10   7       21.99       27.71      1.62 o
   3  10   7       12.53       15.22      1.36 o
   4  10   7        0.26        0.44      1.04 o
   5  10   7        0.50        1.92      0.84 o
  -6  11   7        0.33       -0.50      0.50 o
  -5  11   7       13.96       17.51      1.30 o
  -4  11   7        0.10       -0.59      0.71 o
  -3  11   7       14.45       17.83      1.30 o
  -2  11   7        0.29       -0.10      0.56 o
  -1  11   7        2.02        2.78      0.58 o
   0  11   7        1.79        1.60      0.62 o
   1  11   7        0.08        0.71      0.83 o
   2  11   7       26.95       24.63      1.16 o
 -15   0   8        0.04       -1.04      1.04 o
 -14   0   8        4.06        7.10      1.48 o
 -13   0   8       29.81       28.85      2.07 o
 -12   0   8       62.96       71.33      3.11 o
 -11   0   8        4.09        6.06      1.18 o
 -10   0   8       71.81       62.25      1.98 o
  -9   0   8        1.99        2.71      0.67 o
  -8   0   8        2.77        2.20      0.57 o
  -7   0   8      265.62      263.48      4.09 o
  -6   0   8      307.80      338.43      4.99 o
  -5   0   8       41.48       46.77      0.86 o
  -4   0   8      855.52      958.22     12.17 o
  -3   0   8      108.12      114.40      1.84 o
  -2   0   8        0.15       -0.18      0.27 o
  -1   0   8      124.12      134.33      2.74 o
   0   0   8       15.29       15.40      1.11 o
   1   0   8      508.16      465.73     10.26 o
   2   0   8        9.14       11.69      1.04 o
   3   0   8     1278.84     1234.44     25.90 o
   4   0   8        2.60        2.51      0.74 o
   5   0   8       60.10       58.45      2.37 o
   6   0   8       84.49       79.48      2.96 o
   7   0   8        3.46        2.66      0.89 o
   8   0   8       15.55       18.64      1.63 o
   9   0   8       25.06       29.59      1.92 o
  10   0   8        0.87        0.15      0.89 o
 -15   1   8        0.01       -0.28      0.81 o
 -14   1   8        0.37        0.81      0.73 o
 -13   1   8        4.06        4.74      0.84 o
 -12   1   8        7.58        8.65      1.33 o
 -11   1   8        4.42        5.53      0.78 o
 -10   1   8       40.67       37.85      1.08 o
  -9   1   8       13.37       13.83      0.68 o
  -8   1   8       21.57       21.29      0.82 o
  -7   1   8        2.00        1.71      0.31 o
  -6   1   8      104.42      109.81      1.34 o
  -5   1   8      182.25      210.44      1.87 o
  -4   1   8       76.66       76.65      0.90 o
  -3   1   8       18.49       20.35      0.44 o
  -2   1   8       29.95       29.65      0.60 o
  -1   1   8      119.99      114.98      1.33 o
   0   1   8        1.65        2.85      0.28 o
   1   1   8      168.83      173.52      3.14 o
   2   1   8        0.01        0.00      0.42 o
   3   1   8     1126.36     1060.80     15.86 o
   4   1   8      167.93      154.06      4.44 o
   5   1   8        5.94        3.14      0.67 o
   6   1   8        6.80        6.22      0.73 o
   7   1   8        1.50        1.70      0.63 o
   8   1   8       16.10       15.57      1.05 o
   9   1   8        0.87        1.43      1.55 o
  10   1   8        0.30        1.33      0.73 o
 -15   2   8        0.14       -0.30      0.84 o
 -14   2   8        9.35       10.85      1.20 o
 -13   2   8        4.31        4.19      0.88 o
 -12   2   8       22.49       21.72      1.33 o
 -11   2   8       21.61       19.23      1.02 o
 -10   2   8        0.07        0.06      0.43 o
  -9   2   8      112.22      120.71      2.01 o
  -8   2   8        0.78        0.25      0.49 o
  -7   2   8        0.03        0.28      0.38 o
  -6   2   8      323.81      326.01      3.31 o
  -5   2   8        4.39        5.77      0.25 o
  -4   2   8      287.88      280.42      2.61 o
  -3   2   8       16.87       20.41      0.45 o
  -2   2   8        0.88        2.51      0.24 o
  -1   2   8       92.79       96.83      1.29 o
   0   2   8       15.42       15.62      0.45 o
   1   2   8       18.90       15.87      0.57 o
   2   2   8      882.77      823.66     12.45 o
   3   2   8        2.62        3.90      0.63 o
   4   2   8      224.65      191.26      3.67 o
   5   2   8       69.96       67.71      1.88 o
   6   2   8       10.87        6.78      0.78 o
   7   2   8       41.63       41.29      2.96 o
   8   2   8        1.94        2.47      0.74 o
   9   2   8       33.81       44.56      1.67 o
  10   2   8       10.31       13.31      1.15 o
 -15   3   8        0.02        0.56      0.88 o
 -14   3   8       22.44       21.23      3.03 o
 -13   3   8       10.22        8.37      0.99 o
 -12   3   8        0.64        1.70      0.73 o
 -11   3   8       51.15       48.58      1.50 o
 -10   3   8       13.19       14.74      1.10 o
  -9   3   8       65.96       66.00      1.86 o
  -8   3   8      246.41      245.47      3.08 o
  -7   3   8     1313.00     1311.67     12.16 o
  -6   3   8       48.79       58.57      0.93 o
  -5   3   8      106.80      107.14      1.35 o
  -4   3   8       18.38       18.19      0.42 o
  -3   3   8       35.23       32.83      0.64 o
  -2   3   8        3.97        8.37      0.34 o
  -1   3   8       49.90       49.20      0.86 o
   0   3   8        8.89       10.42      0.57 o
   1   3   8        1.40        1.52      0.30 o
   2   3   8        0.02       -0.62      0.84 o
   3   3   8      115.28      109.30      2.89 o
   4   3   8       72.16       74.22      1.99 o
   5   3   8      135.21      111.46      3.41 o
   6   3   8      343.45      317.26      7.12 o
   7   3   8        0.51        0.20      1.04 o
   8   3   8       32.18       35.93      2.22 o
   9   3   8        0.29        0.15      0.63 o
 -14   4   8       19.86       21.35      1.51 o
 -13   4   8       18.69       16.12      1.26 o
 -12   4   8       35.80       32.18      1.56 o
 -11   4   8        8.10        6.26      0.88 o
 -10   4   8       22.20       20.39      1.02 o
  -9   4   8        3.93        4.57      0.65 o
  -8   4   8       13.81       13.06      0.78 o
  -7   4   8      134.77      122.55      1.90 o
  -6   4   8        3.42        4.16      0.37 o
  -5   4   8        2.55        2.13      0.29 o
  -4   4   8       85.08       82.53      0.97 o
  -3   4   8        3.81        3.85      0.28 o
  -2   4   8       28.48       28.56      0.63 o
  -1   4   8       88.33       83.25      1.27 o
   0   4   8      192.45      171.41      2.16 o
   1   4   8       15.80       10.27      0.48 o
   2   4   8       52.26       50.07      1.63 o
   3   4   8       11.61        9.58      0.90 o
   4   4   8        0.50        0.82      0.92 o
   5   4   8       23.68       27.99      1.26 o
   6   4   8        4.60        3.50      0.67 o
   7   4   8        3.36        1.16      0.57 o
   8   4   8       37.85       35.47      1.51 o
   9   4   8        3.25        4.00      0.84 o
 -14   5   8       23.80       25.05      1.56 o
 -13   5   8        0.08       -0.22      0.73 o
 -12   5   8       24.56       23.42      1.70 o
 -11   5   8       25.02       24.63      1.41 o
 -10   5   8        0.01       -0.41      0.52 o
  -9   5   8       51.72       53.46      2.07 o
  -8   5   8        1.79        1.02      0.38 o
  -7   5   8        9.49       10.62      0.70 o
  -6   5   8       88.34       97.57      1.64 o
  -5   5   8      979.81      937.70     10.47 o
  -4   5   8       18.63       20.71      0.56 o
  -3   5   8       14.67       12.46      0.50 o
  -2   5   8       18.77       17.85      0.58 o
  -1   5   8      159.90      138.38      2.03 o
   0   5   8       70.75       64.50      1.24 o
   1   5   8       12.61       11.19      0.52 o
   2   5   8       11.19       11.03      0.53 o
   3   5   8       43.28       42.09      0.90 o
   4   5   8      124.29      113.22      2.27 o
   5   5   8        1.21        1.84      0.54 o
   6   5   8       61.91       65.61      1.73 o
   7   5   8        0.50        0.44      0.63 o
   8   5   8        0.12        0.12      1.04 o
 -13   6   8        1.08        1.59      0.88 o
 -12   6   8        3.54        4.35      0.88 o
 -11   6   8        3.20        3.45      0.88 o
 -10   6   8        7.33        5.57      0.76 o
  -9   6   8       13.15       12.64      0.89 o
  -8   6   8       39.97       37.63      1.04 o
  -7   6   8       17.31       14.88      0.71 o
  -6   6   8       48.01       52.59      1.20 o
  -5   6   8       23.80       21.04      0.80 o
  -4   6   8        9.29        9.47      0.60 o
  -3   6   8        1.84        2.08      0.36 o
  -2   6   8       76.50       82.62      1.37 o
  -1   6   8       80.10       85.21      1.40 o
   0   6   8       11.39       12.77      0.79 o
   1   6   8       10.55        9.76      0.52 o
   2   6   8       27.55       24.10      0.90 o
   3   6   8        0.05       -0.34      0.36 o
   4   6   8        0.00        0.11      0.35 o
   5   6   8        2.13        2.97      0.60 o
   6   6   8        0.07        0.35      0.51 o
   7   6   8       10.82       11.62      0.88 o
   8   6   8        0.81        0.00      0.67 o
 -12   7   8        7.91       11.48      2.00 o
 -11   7   8       11.19       14.57      1.30 o
 -10   7   8       40.99       48.78      1.93 o
  -9   7   8       77.91       80.16      2.04 o
  -8   7   8        0.87       -0.10      0.44 o
  -7   7   8       23.00       22.43      0.85 o
  -6   7   8       32.19       38.43      1.58 o
  -5   7   8       18.42       16.87      0.74 o
  -4   7   8       33.53       31.71      1.17 o
  -3   7   8      144.45      154.07      2.33 o
  -2   7   8      285.04      285.04      3.71 o
  -1   7   8       62.24       57.03      1.25 o
   0   7   8       18.05       17.15      0.77 o
   1   7   8        0.06        1.29      0.44 o
   2   7   8        1.71        2.26      0.48 o
   3   7   8       20.54       18.75      0.81 o
   4   7   8       30.95       33.27      0.91 o
   5   7   8        0.49       -0.17      0.50 o
   6   7   8        0.55        0.00      1.63 o
   7   7   8        3.75        3.32      0.78 o
 -11   8   8        8.60        9.70      1.33 o
 -10   8   8        1.21        0.26      0.82 o
  -9   8   8        0.00       -0.40      0.60 o
  -8   8   8        1.47       -0.05      0.50 o
  -7   8   8       78.87       82.88      1.94 o
  -6   8   8       14.72       12.74      0.72 o
  -5   8   8       17.78       19.72      1.00 o
  -4   8   8       10.38       11.04      0.78 o
  -3   8   8        5.90        5.02      0.52 o
  -2   8   8        2.55        2.79      0.48 o
  -1   8   8        0.00       -0.33      0.43 o
   0   8   8       19.89       17.41      0.81 o
   1   8   8        4.00        5.29      0.59 o
   2   8   8        3.38        3.05      0.53 o
   3   8   8        1.74        1.63      0.49 o
   4   8   8        9.07        9.58      0.66 o
   5   8   8        0.27        1.64      0.51 o
 -10   9   8        0.00        0.39      0.82 o
  -9   9   8        4.92       10.73      1.15 o
  -8   9   8        7.09        7.00      0.71 o
  -7   9   8        4.14        3.04      0.64 o
  -6   9   8       56.24       58.66      1.69 o
  -5   9   8       20.68       20.53      1.70 o
  -4   9   8        0.93        0.62      0.59 o
  -3   9   8       19.56       20.50      1.38 o
  -2   9   8       16.31       18.03      0.72 o
  -1   9   8        0.70       -0.08      0.49 o
   0   9   8        7.09        6.84      0.64 o
   1   9   8        0.10        0.48      0.54 o
   2   9   8       12.11       15.25      0.94 o
   3   9   8        0.00        0.21      0.61 o
   4   9   8        1.98        1.80      0.65 o
   5   9   8        4.06        2.67      1.41 o
  -8  10   8        0.05        0.79      1.16 o
  -7  10   8        2.46        1.28      0.72 o
  -6  10   8       10.14       10.91      1.16 o
  -5  10   8        8.86        8.78      0.89 o
  -4  10   8        1.65        1.72      0.74 o
  -3  10   8       10.64       13.36      0.99 o
  -2  10   8       71.21       84.71      2.13 o
  -1  10   8       69.64       71.67      1.84 o
   0  10   8       32.64       33.86      1.31 o
   1  10   8       14.81       15.14      0.99 o
   2  10   8       72.66       71.52      2.25 o
   3  10   8        2.70        3.41      0.88 o
  -5  11   8        3.03       -0.10      0.92 o
  -4  11   8        1.12       -0.89      1.18 o
  -3  11   8       14.72       16.12      1.78 o
  -2  11   8        0.31        1.92      1.33 o
  -1  11   8        1.72        2.96      0.71 o
   0  11   8        0.18        0.92      0.63 o
 -15   1   9        0.00       -0.52      0.84 o
 -14   1   9        0.37        0.95      0.78 o
 -13   1   9       14.64       17.05      1.92 o
 -12   1   9       87.55       87.08      2.46 o
 -11   1   9       24.48       22.98      0.99 o
 -10   1   9      248.42      254.61      3.59 o
  -9   1   9      303.12      304.13      4.05 o
  -8   1   9       40.70       40.94      1.06 o
  -7   1   9      118.52      113.36      1.87 o
  -6   1   9        7.11        4.41      0.41 o
  -5   1   9        7.28        6.22      0.41 o
  -4   1   9       16.22       16.71      0.48 o
  -3   1   9      190.15      219.13      2.52 o
  -2   1   9      452.68      426.62      5.14 o
  -1   1   9       26.18       25.11      0.74 o
   0   1   9        2.83        2.77      0.41 o
   1   1   9     1478.97     1424.71     17.97 o
   2   1   9      980.56      988.04     14.88 o
   3   1   9      360.62      362.72      6.09 o
   4   1   9        2.29        2.74      0.63 o
   5   1   9      107.32       99.57      2.41 o
   6   1   9       31.99       36.33      1.78 o
   7   1   9        0.01       -0.12      0.57 o
   8   1   9       14.68       11.59      1.05 o
   9   1   9        0.28        0.37      1.33 o
 -15   2   9       19.27       17.91      1.41 o
 -14   2   9       28.18       30.07      1.62 o
 -13   2   9        2.48        3.16      0.89 o
 -12   2   9        0.02       -0.63      0.63 o
 -11   2   9        8.55        9.08      1.06 o
 -10   2   9       32.03       34.56      1.71 o
  -9   2   9        1.02        0.56      0.53 o
  -8   2   9       70.81       76.49      1.84 o
  -7   2   9       16.14       17.19      0.73 o
  -6   2   9        0.05        0.29      0.32 o
  -5   2   9       71.85       72.38      1.29 o
  -4   2   9        0.24       -0.06      0.22 o
  -3   2   9       16.77       20.99      0.56 o
  -2   2   9       23.96       20.38      0.57 o
  -1   2   9       50.94       41.61      0.95 o
   0   2   9       71.70       74.07      1.56 o
   1   2   9       48.73       43.93      1.89 o
   2   2   9       37.47       33.98      1.89 o
   3   2   9       26.22       25.67      1.15 o
   4   2   9       12.62       13.25      0.94 o
   5   2   9        2.89        3.08      0.63 o
   6   2   9       43.86       46.68      1.67 o
   7   2   9        0.41        0.67      0.96 o
   8   2   9        0.46        0.39      0.59 o
 -14   3   9       10.17       11.86      1.70 o
 -13   3   9        4.19        5.12      0.88 o
 -12   3   9        0.12       -0.57      0.57 o
 -11   3   9        1.69        1.68      0.60 o
 -10   3   9       16.71       15.85      0.92 o
  -9   3   9       17.10       16.61      0.93 o
  -8   3   9      241.77      246.03      4.17 o
  -7   3   9      510.39      497.25      6.12 o
  -6   3   9        3.64        5.88      0.39 o
  -5   3   9        4.22        3.24      0.37 o
  -4   3   9      100.68      103.83      1.43 o
  -3   3   9        0.33        1.33      0.26 o
  -2   3   9       47.27       44.42      0.89 o
  -1   3   9      160.72      169.31      2.76 o
   0   3   9      167.09      142.53      2.45 o
   1   3   9        8.07        8.53      0.64 o
   2   3   9        5.24        5.30      0.73 o
   3   3   9      104.29       98.61      2.01 o
   4   3   9       18.37       17.04      0.99 o
   5   3   9       90.56       82.83      2.20 o
   6   3   9        9.12       12.17      0.99 o
   7   3   9        0.62        0.36      0.89 o
   8   3   9        0.04        0.89      0.67 o
 -14   4   9        7.80        8.94      1.20 o
 -13   4   9        0.23       -0.32      0.71 o
 -12   4   9        1.48        1.61      0.78 o
 -11   4   9       47.07       44.62      1.47 o
 -10   4   9        0.98        0.13      0.54 o
  -9   4   9        3.06        2.95      0.59 o
  -8   4   9      252.63      251.39      4.02 o
  -7   4   9        6.26        5.73      0.60 o
  -6   4   9      162.61      161.57      2.08 o
  -5   4   9       29.53       26.44      0.79 o
  -4   4   9       54.00       48.98      1.08 o
  -3   4   9       12.32       15.21      0.53 o
  -2   4   9        0.08       -0.24      0.24 o
  -1   4   9        1.29        0.79      0.38 o
   0   4   9       10.08       14.15      1.00 o
   1   4   9        3.89        3.71      0.56 o
   2   4   9       70.65       67.69      1.59 o
   3   4   9        0.09       -0.43      0.43 o
   4   4   9       32.30       30.84      1.16 o
   5   4   9       39.38       39.25      1.44 o
   6   4   9       25.90       28.37      2.59 o
   7   4   9        0.90        2.44      0.73 o
   8   4   9        1.88        1.48      0.73 o
 -13   5   9        0.27       -0.74      0.74 o
 -12   5   9        6.26        7.95      2.14 o
 -11   5   9        0.59       -0.57      0.60 o
 -10   5   9        0.76        0.03      0.59 o
  -9   5   9       11.63       13.24      0.85 o
  -8   5   9        0.38        0.13      0.51 o
  -7   5   9        0.54        1.44      0.38 o
  -6   5   9        7.62        7.02      0.65 o
  -5   5   9      242.54      248.21      3.89 o
  -4   5   9       32.30       27.57      1.04 o
  -3   5   9        3.71        2.59      0.36 o
  -2   5   9       16.13       15.71      0.93 o
  -1   5   9       12.28        6.93      0.58 o
   0   5   9        0.25        0.68      0.34 o
   1   5   9       12.20       11.06      0.76 o
   2   5   9       81.38       75.07      1.78 o
   3   5   9       58.47       51.30      1.44 o
   4   5   9      126.00      112.15      2.32 o
   5   5   9        7.78        8.40      0.73 o
   6   5   9        0.28        0.30      0.54 o
   7   5   9        0.07        0.35      0.59 o
 -13   6   9        0.08        0.59      0.84 o
 -12   6   9        6.75        7.05      1.09 o
 -11   6   9        2.41        2.50      0.73 o
 -10   6   9       45.05       52.50      1.64 o
  -9   6   9       41.21       42.13      1.41 o
  -8   6   9       23.66       27.36      1.17 o
  -7   6   9        0.61        0.22      0.39 o
  -6   6   9        9.04        7.77      0.78 o
  -5   6   9        9.85       10.48      1.42 o
  -4   6   9        0.04        0.10      0.48 o
  -3   6   9       67.72       73.09      1.42 o
  -2   6   9      182.35      167.02      2.44 o
  -1   6   9       22.18       18.21      0.75 o
   0   6   9        9.37       14.08      0.67 o
   1   6   9        2.43        2.93      0.46 o
   2   6   9       12.81       12.50      0.81 o
   3   6   9        0.47        0.29      0.45 o
   4   6   9        0.49       -0.43      0.48 o
   5   6   9       37.08       37.70      1.33 o
   6   6   9        9.34        8.87      0.85 o
   7   6   9       10.58       13.61      1.78 o
 -12   7   9        1.54        3.94      0.99 o
 -11   7   9        1.56        2.23      1.41 o
 -10   7   9       23.23       24.17      1.26 o
  -9   7   9        0.19        0.05      0.64 o
  -8   7   9        9.43        6.34      0.78 o
  -7   7   9       13.99       12.60      1.92 o
  -6   7   9        0.75        0.49      0.50 o
  -5   7   9       11.15       11.36      1.18 o
  -4   7   9       13.52       11.94      0.78 o
  -3   7   9       83.72       91.19      1.98 o
  -2   7   9        5.51        4.77      0.51 o
  -1   7   9        0.52        0.61      0.43 o
   0   7   9        0.12        0.09      0.39 o
   1   7   9      165.82      153.15      2.91 o
   2   7   9       64.94       66.33      1.46 o
   3   7   9       11.79        8.40      0.91 o
   4   7   9        0.00       -0.21      0.48 o
   5   7   9        2.04        2.28      0.62 o
   6   7   9        7.52       10.06      1.63 o
 -11   8   9        2.02        2.66      0.94 o
 -10   8   9       11.81       11.73      1.65 o
  -9   8   9        4.44        6.65      0.85 o
  -8   8   9       23.52       22.13      1.63 o
  -7   8   9        4.33        1.56      0.67 o
  -6   8   9      102.74      110.45      2.37 o
  -5   8   9        7.78        6.90      0.78 o
  -4   8   9        0.53       -0.15      0.94 o
  -3   8   9       75.42       81.00      1.94 o
  -2   8   9        5.25        4.35      0.55 o
  -1   8   9       10.07        9.29      0.79 o
   0   8   9        0.13       -0.42      0.42 o
   1   8   9        4.26        4.86      0.58 o
   2   8   9        0.00       -0.49      0.49 o
   3   8   9        1.67        2.62      0.65 o
   4   8   9        0.84        1.26      0.73 o
  -9   9   9       34.39       38.47      1.98 o
  -8   9   9        3.73        3.99      0.74 o
  -7   9   9       32.97       34.50      1.40 o
  -6   9   9       31.25       30.86      1.28 o
  -5   9   9        1.97        0.95      0.67 o
  -4   9   9       17.79       19.96      1.10 o
  -3   9   9        0.93        0.83      0.60 o
  -2   9   9        7.47        7.70      0.82 o
  -1   9   9        1.83        2.38      0.55 o
   0   9   9        0.42       -0.13      0.46 o
   1   9   9        2.34        2.60      0.55 o
   2   9   9       22.27       21.02      1.19 o
   3   9   9        3.21        4.18      1.92 o
  -7  10   9       11.78       11.51      1.04 o
  -6  10   9        6.15        6.40      1.53 o
  -5  10   9        0.81        0.77      0.71 o
  -4  10   9        7.17        6.45      0.96 o
  -3  10   9        3.23        4.78      0.81 o
  -2  10   9       24.36       35.20      1.45 o
  -1  10   9       11.70       13.31      1.15 o
   0  10   9        1.27        0.44      0.73 o
   1  10   9        5.02        4.55      0.88 o
 -14   0  10        0.57       -0.44      1.18 o
 -13   0  10        0.12        1.04      1.04 o
 -12   0  10       14.68       17.55      1.30 o
 -11   0  10        7.69        6.49      0.99 o
 -10   0  10       12.30       15.84      1.14 o
  -9   0  10        7.93       10.65      0.94 o
  -8   0  10      241.49      237.32      4.73 o
  -7   0  10       11.53        7.03      0.78 o
  -6   0  10      173.84      186.24      3.77 o
  -5   0  10        0.64       -0.15      0.74 o
  -4   0  10       13.27       12.87      1.63 o
  -3   0  10       76.26       67.64      2.37 o
  -2   0  10      271.89      268.25      4.95 o
  -1   0  10       76.73       76.45      2.02 o
   0   0  10      930.68      900.79     14.68 o
   1   0  10      117.91      117.12      3.55 o
   2   0  10      443.77      447.91     10.39 o
   3   0  10      289.35      304.22      7.56 o
   4   0  10       22.07       24.70      1.63 o
   5   0  10        5.09        4.29      1.04 o
   6   0  10        0.01        0.00      0.74 o
   7   0  10        2.19        5.62      1.18 o
 -14   1  10        5.30        7.30      1.05 o
 -13   1  10        2.04        2.00      0.84 o
 -12   1  10       29.73       30.22      1.30 o
 -11   1  10       46.67       49.23      1.38 o
 -10   1  10       73.18       75.80      1.62 o
  -9   1  10      326.83      350.95      4.64 o
  -8   1  10        0.47        1.31      0.45 o
  -7   1  10       66.69       67.32      1.37 o
  -6   1  10        4.91        5.32      0.73 o
  -5   1  10       15.59       18.66      0.77 o
  -4   1  10        1.99        2.47      0.36 o
  -3   1  10       36.46       37.11      0.89 o
  -2   1  10      121.92      111.52      2.46 o
  -1   1  10      357.78      344.65      4.39 o
   0   1  10      133.91      135.79      2.16 o
   1   1  10        5.09        5.74      0.67 o
   2   1  10        6.25        5.08      1.70 o
   3   1  10       29.27       21.95      1.09 o
   4   1  10        0.96        0.37      0.52 o
   5   1  10        2.10        1.01      0.57 o
   6   1  10       32.94       31.86      1.41 o
   7   1  10        7.11        9.88      0.94 o
 -14   2  10        6.91        8.28      1.26 o
 -13   2  10        1.95        2.78      0.88 o
 -12   2  10        0.03       -0.59      0.59 o
 -11   2  10        1.83        1.28      0.64 o
 -10   2  10       32.15       30.86      1.07 o
  -9   2  10        0.00       -0.43      0.43 o
  -8   2  10      102.26       92.85      2.05 o
  -7   2  10       12.96       16.29      0.77 o
  -6   2  10      211.29      213.36      3.55 o
  -5   2  10        0.44       -0.27      0.27 o
  -4   2  10        4.99        6.64      0.54 o
  -3   2  10       12.37       10.32      0.54 o
  -2   2  10        6.96        6.00      0.88 o
  -1   2  10      155.51      145.94      2.24 o
   0   2  10      168.53      168.03      5.26 o
   1   2  10      696.45      678.59      9.04 o
   2   2  10        3.27        3.01      0.54 o
   3   2  10       13.38       11.34      0.88 o
   4   2  10       31.65       31.46      1.36 o
   5   2  10        0.02       -0.52      0.52 o
   6   2  10        0.20        0.59      0.63 o
   7   2  10        0.02        0.44      0.63 o
 -14   3  10       11.05       11.38      1.20 o
 -13   3  10        3.41        2.23      0.88 o
 -12   3  10       13.78       14.09      1.30 o
 -11   3  10       22.49       23.90      1.80 o
 -10   3  10       20.97       20.20      1.90 o
  -9   3  10        9.72        8.56      0.88 o
  -8   3  10       79.72       89.94      1.82 o
  -7   3  10      236.90      242.40      4.35 o
  -6   3  10        1.21       -0.41      0.41 o
  -5   3  10       28.13       32.06      0.88 o
  -4   3  10      143.37      139.81      2.12 o
  -3   3  10      274.25      249.65      3.31 o
  -2   3  10       46.47       49.61      1.12 o
  -1   3  10      299.71      318.18      4.14 o
   0   3  10       52.78       53.40      2.24 o
   1   3  10       11.70       13.73      0.78 o
   2   3  10       35.47       40.54      1.39 o
   3   3  10       31.36       27.97      1.18 o
   4   3  10       27.91       25.39      1.09 o
   5   3  10       18.75       17.14      1.33 o
   6   3  10       33.85       30.33      1.46 o
   7   3  10        0.38        0.07      0.63 o
 -13   4  10        5.82        6.65      1.05 o
 -12   4  10       21.09       23.48      2.33 o
 -11   4  10        4.86        4.73      0.87 o
 -10   4  10       21.56       20.26      1.10 o
  -9   4  10        1.51        1.36      0.53 o
  -8   4  10        1.14        0.63      0.71 o
  -7   4  10       13.21       16.23      1.11 o
  -6   4  10        3.98        4.45      0.63 o
  -5   4  10       47.40       44.06      1.08 o
  -4   4  10       55.52       55.12      1.21 o
  -3   4  10        6.61        6.80      0.45 o
  -2   4  10       50.94       53.60      1.18 o
  -1   4  10       35.12       38.62      1.03 o
   0   4  10       71.23       59.54      1.51 o
   1   4  10        0.79        0.39      0.45 o
   2   4  10       73.95       68.84      1.70 o
   3   4  10        3.64        4.09      0.62 o
   4   4  10        0.05       -0.16      0.48 o
   5   4  10       23.64       30.45      1.99 o
   6   4  10       14.07       14.28      0.97 o
 -13   5  10        0.30       -0.43      0.78 o
 -12   5  10       52.41       57.20      1.80 o
 -11   5  10       17.19       16.26      1.04 o
 -10   5  10       19.71       20.34      1.10 o
  -9   5  10       12.75       12.47      1.23 o
  -8   5  10        3.54        2.90      0.78 o
  -7   5  10        2.35        0.43      1.33 o
  -6   5  10       35.36       32.40      1.12 o
  -5   5  10        4.99        6.77      0.63 o
  -4   5  10       63.93       68.90      1.59 o
  -3   5  10      100.24       98.50      1.90 o
  -2   5  10       12.70       15.69      0.87 o
  -1   5  10      137.65      119.37      2.31 o
   0   5  10       79.98       77.70      1.77 o
   1   5  10        5.08        6.36      0.64 o
   2   5  10        0.17        0.24      0.45 o
   3   5  10       42.57       37.29      1.30 o
   4   5  10       47.84       46.53      1.47 o
   5   5  10       24.87       29.40      1.56 o
   6   5  10       11.27       13.09      0.93 o
   7   5  10        6.75        8.28      1.77 o
 -12   6  10        0.56       -0.45      0.96 o
 -11   6  10        1.43        0.75      0.77 o
 -10   6  10        1.75        3.27      0.81 o
  -9   6  10        1.68        3.36      0.96 o
  -8   6  10       24.89       21.83      1.41 o
  -7   6  10        1.49        1.41      0.78 o
  -6   6  10        0.34        0.62      0.50 o
  -5   6  10        0.04        0.70      0.50 o
  -4   6  10        0.67        0.71      0.50 o
  -3   6  10        8.51        9.22      0.73 o
  -2   6  10        7.13        6.08      0.54 o
  -1   6  10        0.66        0.08      0.68 o
   0   6  10       30.63       31.03      1.26 o
   1   6  10        5.04        6.55      0.71 o
   2   6  10        0.36        0.78      0.56 o
   3   6  10        0.32        1.49      0.73 o
   4   6  10        0.53        0.39      0.55 o
   5   6  10       14.89       21.73      1.10 o
   6   6  10        0.64       -0.74      1.18 o
 -11   7  10       10.86       14.05      1.36 o
 -10   7  10       30.23       35.39      1.87 o
  -9   7  10        3.29        2.28      0.92 o
  -8   7  10        0.03       -0.29      0.82 o
  -7   7  10       10.92       14.11      1.63 o
  -6   7  10       36.54       31.79      1.21 o
  -5   7  10        0.10        0.00      0.59 o
  -4   7  10        0.47        0.44      0.70 o
  -3   7  10       43.45       39.33      1.32 o
  -2   7  10        1.75        2.61      1.02 o
  -1   7  10       19.34       17.61      0.80 o
   0   7  10       15.47       15.67      1.43 o
   1   7  10       10.84       14.46      1.21 o
   2   7  10        0.97        0.44      0.54 o
   3   7  10        3.26        4.24      0.68 o
   4   7  10        0.27        0.50      0.59 o
   5   7  10       23.81       28.85      2.51 o
 -10   8  10        6.86        4.68      1.20 o
  -9   8  10        2.25        0.22      0.94 o
  -8   8  10       31.19       32.68      1.83 o
  -7   8  10       28.50       27.13      1.26 o
  -6   8  10        1.20        1.67      0.65 o
  -5   8  10        4.62        5.18      0.87 o
  -4   8  10      155.44      168.26      3.17 o
  -3   8  10        0.04        0.36      0.59 o
  -2   8  10        0.40        0.55      0.55 o
  -1   8  10        0.48        0.35      0.47 o
   0   8  10        2.19        0.34      0.55 o
   1   8  10        4.10        3.95      0.71 o
   2   8  10        3.82        4.67      0.89 o
   3   8  10       15.39       18.43      1.35 o
  -8   9  10        0.74       -0.12      0.99 o
  -7   9  10        3.96        6.46      0.84 o
  -6   9  10       23.87       23.88      1.28 o
  -5   9  10       44.01       48.43      1.65 o
  -4   9  10        1.28        0.56      0.81 o
  -3   9  10       14.31       16.72      1.07 o
  -2   9  10        1.29        0.70      0.62 o
  -1   9  10        0.49        1.36      0.70 o
   0   9  10        0.04        0.20      0.51 o
   1   9  10        0.35        0.17      0.78 o
   2   9  10        0.23        1.92      1.04 o
  -3  10  10        1.86        1.92      1.18 o
 -14   1  11        0.01       -0.30      1.11 o
 -13   1  11       20.53       20.47      1.41 o
 -12   1  11       19.71       22.27      1.07 o
 -11   1  11       40.66       41.78      1.29 o
 -10   1  11       51.72       53.23      1.39 o
  -9   1  11       57.98       68.06      2.01 o
  -8   1  11      129.22      138.76      2.72 o
  -7   1  11        7.17        6.77      1.55 o
  -6   1  11      151.26      141.41      3.51 o
  -5   1  11       14.30       10.54      0.99 o
  -4   1  11        0.00       -0.43      0.43 o
  -3   1  11      351.77      351.30      4.46 o
  -2   1  11        0.23       -0.58      0.58 o
  -1   1  11       79.80       75.53      1.50 o
   0   1  11        3.07        1.81      0.45 o
   1   1  11      470.26      440.42      6.24 o
   2   1  11        6.41        5.35      0.64 o
   3   1  11       34.26       33.22      1.36 o
   4   1  11       79.35       84.31      2.30 o
   5   1  11       19.27       21.40      1.26 o
   6   1  11       29.84       38.32      1.67 o
 -14   2  11        1.98        1.46      0.88 o
 -13   2  11        0.00       -0.45      0.67 o
 -12   2  11        0.79       -0.49      0.79 o
 -11   2  11       44.29       43.64      1.52 o
 -10   2  11      112.45      116.53      2.15 o
  -9   2  11        6.17        7.62      0.76 o
  -8   2  11        0.46        0.51      0.56 o
  -7   2  11        0.53       -0.21      0.48 o
  -6   2  11       46.51       46.58      1.83 o
  -5   2  11        2.12        0.96      0.63 o
  -4   2  11       61.05       59.37      1.54 o
  -3   2  11        0.19        0.34      0.40 o
  -2   2  11        1.08        0.20      0.37 o
  -1   2  11        0.02        0.02      0.39 o
   0   2  11       17.64       16.53      0.78 o
   1   2  11      137.79      130.08      2.48 o
   2   2  11        4.66        6.06      0.64 o
   3   2  11       22.52       21.66      1.01 o
   4   2  11       29.44       34.55      1.46 o
   5   2  11        3.29        3.52      0.73 o
   6   2  11        6.48        6.01      0.88 o
 -13   3  11        1.88        0.75      0.82 o
 -12   3  11        5.89        5.58      0.86 o
 -11   3  11       27.00       31.73      1.32 o
 -10   3  11        3.23        0.79      0.78 o
  -9   3  11        8.29        9.23      1.03 o
  -8   3  11        7.43        9.39      0.99 o
  -7   3  11       10.46       11.49      1.02 o
  -6   3  11       47.23       41.63      1.76 o
  -5   3  11       10.92       10.04      0.72 o
  -4   3  11       27.82       29.84      1.08 o
  -3   3  11       49.68       37.19      1.21 o
  -2   3  11        0.00       -0.38      0.38 o
  -1   3  11      306.14      297.51      4.37 o
   0   3  11        2.93        2.40      0.56 o
   1   3  11        2.88        2.50      0.54 o
   2   3  11        0.25       -0.19      0.45 o
   3   3  11        0.96        0.69      0.50 o
   4   3  11        0.41        0.48      0.54 o
   5   3  11       10.71       11.59      0.90 o
   6   3  11        0.03       -0.44      0.89 o
 -13   4  11        6.18        6.19      1.03 o
 -12   4  11       19.19       22.01      1.21 o
 -11   4  11        1.59        0.62      0.88 o
 -10   4  11        0.12       -0.18      0.78 o
  -9   4  11        5.33        3.99      0.88 o
  -8   4  11       87.32       83.40      3.26 o
  -7   4  11        4.71        4.54      0.78 o
  -6   4  11        2.35        1.97      0.71 o
  -5   4  11        9.68        8.51      0.72 o
  -4   4  11        0.00       -0.41      0.41 o
  -3   4  11       50.05       52.45      2.01 o
  -2   4  11      199.34      197.68      3.87 o
  -1   4  11      241.62      243.49      3.42 o
   0   4  11        0.09        0.44      0.50 o
   1   4  11        4.56        4.41      0.62 o
   2   4  11        0.38        1.24      0.50 o
   3   4  11       19.60       22.93      1.09 o
   4   4  11        1.97        3.17      0.68 o
   5   4  11       23.44       24.54      1.57 o
   6   4  11        0.56        0.89      1.18 o
 -12   5  11        5.96        6.22      1.33 o
 -11   5  11        2.74       -1.04      1.18 o
 -10   5  11        1.21        2.56      0.92 o
  -9   5  11       16.02       16.13      1.30 o
  -8   5  11        9.21        9.22      1.09 o
  -7   5  11        0.01       -0.60      0.60 o
  -6   5  11       28.46       28.67      1.70 o
  -5   5  11       14.18       16.27      0.92 o
  -4   5  11       50.57       51.85      1.85 o
  -3   5  11       11.14       13.41      1.85 o
  -2   5  11       36.77       37.49      1.32 o
  -1   5  11       44.85       35.21      1.09 o
   0   5  11       22.69       20.22      1.14 o
   1   5  11        0.17        0.03      0.48 o
   2   5  11        1.90        1.30      0.84 o
   3   5  11        6.63       10.67      0.88 o
   4   5  11        0.01        0.40      0.56 o
   5   5  11        8.27        8.14      1.05 o
 -11   6  11       27.18       30.37      1.83 o
 -10   6  11       96.01       93.39      5.62 o
  -9   6  11       14.83       17.03      2.00 o
  -8   6  11        5.47        4.10      0.88 o
  -7   6  11       32.65       31.76      1.63 o
  -6   6  11       93.54      105.74      2.95 o
  -5   6  11        0.50       -0.51      0.51 o
  -4   6  11       18.56       20.45      1.02 o
  -3   6  11        5.62        3.83      0.82 o
  -2   6  11        3.89        1.88      0.81 o
  -1   6  11        0.12        0.06      0.48 o
   0   6  11       20.78       20.96      1.04 o
   1   6  11       69.50       66.73      1.80 o
   2   6  11        0.20        0.08      0.54 o
   3   6  11        1.13        0.87      0.77 o
   4   6  11       24.36       26.28      1.56 o
 -10   7  11        1.90        2.31      0.99 o
  -9   7  11        0.91        0.35      0.92 o
  -8   7  11        0.54       -1.04      1.04 o
  -7   7  11       12.17       11.77      1.20 o
  -6   7  11        5.55        4.29      1.12 o
  -5   7  11        5.82        7.34      0.78 o
  -4   7  11        1.89        2.21      0.62 o
  -3   7  11        4.47        5.24      0.85 o
  -2   7  11        0.57       -0.67      0.67 o
  -1   7  11       14.52       17.62      2.00 o
   0   7  11        1.62        2.30      0.64 o
   1   7  11        7.31        5.75      1.22 o
   2   7  11        4.68        2.47      0.67 o
   3   7  11        6.65        6.59      1.05 o
  -8   8  11        3.90        5.85      1.09 o
  -7   8  11        0.36        0.23      0.92 o
  -6   8  11        0.29       -0.48      0.63 o
  -5   8  11        0.09       -0.07      0.64 o
  -4   8  11       32.15       47.52      1.56 o
  -3   8  11       23.57       24.94      1.66 o
  -2   8  11       31.01       33.68      1.70 o
  -1   8  11       15.14       16.74      1.30 o
   0   8  11        4.61        8.44      0.81 o
   1   8  11       18.63       24.16      1.51 o
   2   8  11        5.20        6.23      1.03 o
  -5   9  11        0.20        0.74      0.94 o
  -4   9  11        0.30       -0.36      0.69 o
  -3   9  11       23.28       22.88      1.21 o
  -2   9  11        1.37       -0.89      1.33 o
 -13   0  12       51.14       50.36      2.19 o
 -12   0  12      166.95      173.66      4.17 o
 -11   0  12        8.37        8.58      1.77 o
 -10   0  12       43.81       42.17      2.81 o
  -9   0  12        0.40       -0.89      1.04 o
  -8   0  12       27.71       28.40      2.37 o
  -7   0  12      180.77      188.99      6.37 o
  -6   0  12       22.45       13.91      1.63 o
  -5   0  12        7.12        8.87      1.33 o
  -4   0  12      176.44      179.66      6.22 o
  -3   0  12      132.82      125.97      5.85 o
  -2   0  12        3.80        5.01      1.92 o
  -1   0  12        0.01       -0.47      1.04 o
   0   0  12       29.28       36.78      1.60 o
   1   0  12       42.33       38.40      1.60 o
   2   0  12       15.58       18.12      1.17 o
   3   0  12        0.22        0.30      0.89 o
   4   0  12        3.37        2.07      0.89 o
   5   0  12        3.28        3.85      1.18 o
 -13   1  12        0.87        1.01      0.73 o
 -12   1  12       19.06       20.69      1.19 o
 -11   1  12       17.12       19.84      1.54 o
 -10   1  12        0.05       -0.78      0.78 o
  -9   1  12       76.59       76.60      2.56 o
  -8   1  12        5.48        5.59      1.18 o
  -7   1  12        0.06       -0.37      0.73 o
  -6   1  12        0.03       -0.63      0.63 o
  -5   1  12       32.92       29.60      2.59 o
  -4   1  12        0.01        0.27      0.67 o
  -3   1  12       87.32       86.34      1.96 o
  -2   1  12       74.42       73.12      1.73 o
  -1   1  12      184.64      178.34      2.74 o
   0   1  12       68.68       69.54      1.52 o
   1   1  12       45.72       46.84      1.24 o
   2   1  12        1.52        2.44      0.59 o
   3   1  12        0.03       -0.30      0.50 o
   4   1  12        0.00       -0.37      0.52 o
   5   1  12        0.90        0.51      1.04 o
 -13   2  12        0.79        0.21      0.73 o
 -12   2  12        1.96        2.32      2.37 o
 -11   2  12        5.41        5.90      0.99 o
 -10   2  12       17.50       17.88      3.55 o
  -9   2  12       11.76       12.06      1.20 o
  -8   2  12       20.91       20.51      1.41 o
  -7   2  12       20.14       21.14      1.41 o
  -6   2  12        6.83        4.51      0.94 o
  -5   2  12        0.42       -0.15      0.73 o
  -4   2  12       70.83       66.02      2.30 o
  -3   2  12       32.82       27.66      1.61 o
  -2   2  12      105.14       96.85      1.82 o
  -1   2  12        1.14        1.10      0.49 o
   0   2  12      166.59      160.08      3.25 o
   1   2  12        7.04        7.68      0.65 o
   2   2  12       10.19        9.67      1.00 o
   3   2  12       44.98       49.01      1.52 o
   4   2  12        2.64        5.39      0.74 o
   5   2  12        5.93       10.41      1.17 o
 -12   3  12        1.22        0.79      1.11 o
 -11   3  12        1.85        0.78      0.88 o
 -10   3  12        3.33        2.80      0.89 o
  -9   3  12        6.40        5.77      0.92 o
  -8   3  12       39.48       41.72      2.66 o
  -7   3  12        1.04       -0.30      0.67 o
  -6   3  12        5.24        4.14      0.88 o
  -5   3  12       13.71       14.86      1.26 o
  -4   3  12      140.04      131.24      2.59 o
  -3   3  12      250.50      241.34      4.10 o
  -2   3  12       34.64       33.00      1.28 o
  -1   3  12      114.86      114.20      2.05 o
   0   3  12        7.25        8.12      0.64 o
   1   3  12        3.63        4.53      0.67 o
   2   3  12        6.09        6.40      0.69 o
   3   3  12        8.72        9.72      1.42 o
   4   3  12       30.75       37.98      1.44 o
   5   3  12        0.13        0.74      1.18 o
 -12   4  12       10.85       12.37      1.35 o
 -11   4  12        7.45        8.57      1.17 o
 -10   4  12        6.27        4.07      0.99 o
  -9   4  12        7.91        7.44      1.05 o
  -8   4  12       54.36       54.60      3.26 o
  -7   4  12        1.15        0.00      1.18 o
  -6   4  12        3.13        4.14      1.33 o
  -5   4  12        0.61        0.30      1.18 o
  -4   4  12        6.07        9.02      0.78 o
  -3   4  12        5.39        3.91      0.67 o
  -2   4  12       10.41       14.48      0.91 o
  -1   4  12        6.37        6.62      0.61 o
   0   4  12       15.18       14.95      0.76 o
   1   4  12       21.46       21.35      1.16 o
   2   4  12       26.48       27.13      1.23 o
   3   4  12      100.85      121.86      2.62 o
   4   4  12       14.17       16.23      1.28 o
 -11   5  12        0.37       -0.52      1.11 o
 -10   5  12        0.55        0.39      0.82 o
  -9   5  12       15.38       15.32      1.35 o
  -8   5  12        4.97        4.83      1.03 o
  -7   5  12        1.14        1.18      1.18 o
  -6   5  12       17.52       18.34      2.07 o
  -5   5  12        2.73        2.81      1.33 o
  -4   5  12        0.88       -0.35      0.60 o
  -3   5  12       22.88       23.52      1.31 o
  -2   5  12        0.25        1.65      0.71 o
  -1   5  12       16.71       11.36      0.87 o
   0   5  12       14.86       14.32      0.84 o
   1   5  12        3.23        5.22      0.71 o
   2   5  12        1.33        2.07      1.36 o
   3   5  12       15.08       18.30      1.09 o
   4   5  12        1.51        1.77      1.33 o
 -10   6  12        0.25       -0.89      1.18 o
  -9   6  12        0.02       -0.82      0.82 o
  -8   6  12        1.40        2.04      0.92 o
  -7   6  12        5.50        5.62      1.48 o
  -6   6  12       23.94       28.70      2.51 o
  -5   6  12       31.03       34.95      1.67 o
  -4   6  12        6.37        5.63      0.85 o
  -3   6  12        9.59        9.61      1.04 o
  -2   6  12        7.99       11.73      1.06 o
  -1   6  12        0.55        0.89      0.73 o
   0   6  12        6.36        6.82      0.73 o
   1   6  12        1.92        2.64      0.67 o
   2   6  12        0.67        0.25      0.67 o
  -8   7  12        1.82       -0.44      0.92 o
  -7   7  12       12.97       17.65      2.14 o
  -6   7  12        0.24       -1.18      1.33 o
  -5   7  12        0.06        0.47      0.74 o
  -4   7  12        0.45       -0.05      0.78 o
  -3   7  12        2.77        3.40      0.85 o
  -2   7  12        2.21        2.41      0.82 o
  -1   7  12        0.05       -0.96      0.96 o
   0   7  12        2.75        4.00      0.99 o
   1   7  12        0.64        0.64      0.78 o
  -6   8  12        2.87        2.66      1.63 o
  -5   8  12        0.00       -0.71      0.71 o
  -4   8  12        8.06       13.35      1.17 o
  -3   8  12        0.05       -0.31      0.82 o
  -2   8  12        0.31       -1.18      1.18 o
 -12   1  13       12.38       10.50      2.07 o
 -11   1  13       96.40      102.60      3.30 o
 -10   1  13        5.65        6.52      1.09 o
  -9   1  13        1.10       -0.82      0.82 o
  -8   1  13        5.46        3.42      0.94 o
  -7   1  13        0.32        0.87      0.78 o
  -6   1  13       14.27       13.35      1.20 o
  -5   1  13       52.19       49.16      2.08 o
  -4   1  13       67.75       68.80      2.52 o
  -3   1  13        0.26        0.07      0.73 o
  -2   1  13        0.74        1.46      0.56 o
  -1   1  13        1.50        1.25      0.46 o
   0   1  13       10.60       11.07      0.73 o
   1   1  13        0.18       -0.02      0.43 o
   2   1  13       12.43       12.26      0.80 o
   3   1  13        1.48        1.30      0.61 o
   4   1  13        7.76        5.92      1.63 o
 -12   2  13        0.24        0.00      1.48 o
 -11   2  13        0.13       -0.15      1.48 o
 -10   2  13        5.23        2.81      1.48 o
  -9   2  13       36.98       39.21      2.81 o
  -8   2  13       20.04       19.83      2.29 o
  -7   2  13        3.51        3.92      0.94 o
  -6   2  13       30.72       30.48      1.72 o
  -5   2  13       29.19       30.15      1.62 o
  -4   2  13       21.89       23.07      1.51 o
  -3   2  13        0.96        0.58      0.78 o
  -2   2  13        8.26        8.28      0.78 o
  -1   2  13       42.29       45.70      1.26 o
   0   2  13        8.97        9.82      0.70 o
   1   2  13       20.17       25.24      1.02 o
   2   2  13        0.05       -0.15      0.50 o
   3   2  13        8.19       11.42      1.09 o
   4   2  13        6.76        5.18      1.63 o
 -11   3  13        0.57        0.00      1.33 o
 -10   3  13        5.37        3.70      1.48 o
  -9   3  13        0.25       -1.18      1.18 o
  -8   3  13        0.57        0.15      1.18 o
  -7   3  13       15.67       10.95      1.63 o
  -6   3  13        0.05       -0.71      0.71 o
  -5   3  13       12.16        9.94      1.09 o
  -4   3  13        1.40        1.67      0.78 o
  -3   3  13       41.43       47.88      1.59 o
  -2   3  13       17.10       16.86      1.26 o
  -1   3  13        1.05        0.34      0.61 o
   0   3  13        0.05        0.57      0.49 o
   1   3  13       24.57       31.25      1.13 o
   2   3  13        0.12        0.32      0.62 o
   3   3  13        1.49        3.90      1.04 o
 -10   4  13        0.00       -1.33      1.33 o
  -9   4  13        0.07        0.44      1.48 o
  -8   4  13        1.51        2.66      1.33 o
  -7   4  13        4.89        3.40      1.33 o
  -6   4  13        2.34        1.18      1.33 o
  -5   4  13        6.35        4.44      1.33 o
  -4   4  13       52.58       43.65      2.96 o
  -3   4  13       10.24       10.52      0.94 o
  -2   4  13       75.58       73.02      2.80 o
  -1   4  13       37.41       36.17      1.46 o
   0   4  13       47.56       48.45      1.33 o
   1   4  13        0.33        0.79      0.52 o
   2   4  13        5.02        3.70      0.69 o
  -9   5  13        4.54        4.29      1.63 o
  -8   5  13        0.49       -0.74      1.33 o
  -7   5  13        0.61       -1.04      1.04 o
  -6   5  13       36.04       36.84      2.96 o
  -5   5  13       45.02       45.87      3.11 o
  -4   5  13        9.29        7.25      1.78 o
  -3   5  13       59.65       68.47      2.35 o
  -2   5  13        1.61        1.04      0.82 o
  -1   5  13        0.00        0.24      0.74 o
   0   5  13        0.71        0.34      0.64 o
   1   5  13        0.00       -0.50      0.50 o
  -8   6  13        3.18        2.96      1.77 o
  -7   6  13        2.87        2.07      1.48 o
  -6   6  13        0.82       -0.59      1.33 o
  -5   6  13       24.75       23.23      2.51 o
  -4   6  13       45.68       51.53      2.10 o
  -3   6  13        5.87        6.05      1.41 o
  -2   6  13       36.35       45.38      2.29 o
  -1   6  13        2.30        2.32      0.88 o
   0   6  13       13.11       12.28      2.07 o
  -5   7  13        4.63        3.11      1.48 o
  -4   7  13        2.75        2.25      1.26 o
  -3   7  13        1.82        2.01      1.18 o
 -10   0  14        2.40        1.77      1.33 o
  -9   0  14        0.51        0.59      1.33 o
  -8   0  14       38.34       43.20      2.96 o
  -7   0  14        7.11        4.44      1.48 o
  -6   0  14      103.93      107.01      4.59 o
  -5   0  14       11.49       12.13      1.78 o
  -4   0  14        7.82        5.32      1.33 o
  -3   0  14        0.01       -0.74      1.04 o
  -2   0  14       37.56       40.83      2.81 o
  -1   0  14       24.13       30.25      2.15 o
   0   0  14        0.32        0.59      0.71 o
   1   0  14        1.46        1.31      0.82 o
   2   0  14        4.08        2.65      0.96 o
 -10   1  14       13.69       13.52      1.41 o
  -9   1  14        1.23       -1.11      1.11 o
  -8   1  14        5.56        6.36      1.15 o
  -7   1  14        8.57        9.03      1.15 o
  -6   1  14        4.66        4.79      2.00 o
  -5   1  14       22.73       19.33      1.46 o
  -4   1  14        6.68        6.21      1.05 o
  -3   1  14        0.00       -0.52      0.67 o
  -2   1  14        3.02        1.33      0.84 o
  -1   1  14        7.51        9.02      1.46 o
   0   1  14       19.21       22.15      1.02 o
   1   1  14        5.15        3.20      0.59 o
   2   1  14        6.88        7.75      0.89 o
 -10   2  14       10.22        9.32      1.78 o
  -9   2  14        2.20        0.74      1.48 o
  -8   2  14        0.35       -0.59      0.84 o
  -7   2  14        0.98        1.85      0.84 o
  -6   2  14        0.87        1.85      1.18 o
  -5   2  14       13.28       13.01      1.55 o
  -4   2  14       15.34        9.10      1.15 o
  -3   2  14        5.80        6.04      0.99 o
  -2   2  14        9.19        8.51      1.15 o
  -1   2  14        0.76        0.40      0.54 o
   0   2  14        4.23        3.84      0.73 o
   1   2  14       16.63       24.71      1.08 o
  -9   3  14        0.00       -1.33      1.33 o
  -8   3  14        0.81        0.00      1.33 o
  -7   3  14        0.59        0.59      1.18 o
  -6   3  14        6.93        7.10      1.63 o
  -5   3  14       15.52       15.49      1.36 o
  -4   3  14        0.07       -0.22      0.73 o
  -3   3  14       48.18       40.41      1.99 o
  -2   3  14        0.77        0.39      0.86 o
  -1   3  14       14.79       14.34      1.04 o
   0   3  14        2.71        2.32      0.74 o
   1   3  14        4.62        8.89      0.91 o
  -8   4  14       12.65       15.09      2.22 o
  -7   4  14        0.93       -1.18      1.18 o
  -6   4  14        4.63        3.85      1.48 o
  -5   4  14        4.11        5.32      1.63 o
  -4   4  14       23.81       25.44      2.51 o
  -3   4  14        0.93        1.04      1.33 o
  -2   4  14        0.22        0.23      0.64 o
  -1   4  14        1.96        1.94      0.72 o
   0   4  14        0.24       -0.38      0.61 o
  -7   5  14        3.28        1.04      1.33 o
  -6   5  14       17.44       17.46      2.37 o
  -5   5  14       41.43       46.46      3.25 o
  -4   5  14       22.02       22.93      2.51 o
  -3   5  14        5.04        3.40      1.48 o
  -2   5  14       19.43       21.17      1.49 o
  -8   1  15        6.06        8.23      1.26 o
  -7   1  15       31.65       28.72      1.92 o
  -6   1  15        0.56        0.22      0.84 o
  -5   1  15        0.48        0.07      0.84 o
  -4   1  15        0.95        1.19      0.88 o
  -3   1  15        3.12        3.21      0.99 o
  -2   1  15        7.43        7.83      1.26 o
  -7   2  15       10.77       11.77      1.63 o
  -6   2  15        0.80       -0.15      0.84 o
  -5   2  15        0.08       -0.96      1.11 o
  -4   2  15        1.68        2.07      0.99 o
  -3   2  15       10.69       13.42      1.55 o
  -2   2  15        5.14        6.36      1.15 o
  -5   3  15        0.52        1.92      1.33 o
 
